# Supplementary material for: Characterization of the Resistance to Powdery Mildew and Leaf Rust Carried by the Bread Wheat Cultivar Victo
Source: Int J Mol Sci. 2021 Mar 18;22(6):3109. doi: 10.3390/ijms22063109 (PMC8003046; doi:10.3390/ijms22063109)
Supplement: Supplementary file 1 [file ijms-22-03109-s001.zip]

Archive with 10 entries (9 files):
- Supplementary_Files/
- Supplementary_Files/Figure S1.tif
- Supplementary_Files/Supplementary File 1.docx
- Supplementary_Files/Table S1.xlsx
- Supplementary_Files/Table S2.xlsx
- Supplementary_Files/Table S3.xlsx
- Supplementary_Files/Table S4.xlsx
- Supplementary_Files/Table S5.xlsx
- Supplementary_Files/Table S6.xlsx
- Supplementary_Files/Table S7.xlsx
