# Supplementary material for: Characterization of the Resistance to Powdery Mildew and Leaf Rust Carried by the Bread Wheat Cultivar Victo
Source: Int J Mol Sci. 2021 Mar 18;22(6):3109. doi: 10.3390/ijms22063109 (PMC8003046; doi:10.3390/ijms22063109)
Supplement: Supplementary file 1 [file ijms-22-03109-s001.zip › Supplementary_Files/Table S1.xlsx]

## Sheet: Foglio1
Table S1: Analysis of variance of genotypes (a) and replication (b) effects on resistance to leaf rust and powdery mildew based on phenotypic data among recombined inbred lines from the Victo/Spada cross.
a)
Traits/Isolates	Source	DF	Sum of Squares	Mean Square	F-Ratio	Prob> F	h2
IT_leaf rust	Genotypes	120	4580.84	38.1737	67.2222	<,0001
	Error	221	125.5	0.5679
	C. Total	341	4706.34				0.97
RDS_leaf rust	Genotypes	120	641520	5346	55.0773	<,0001
	Error	224	21451.1	97.0636
	C. Total	341	662971				0.97
IT_powdery mildew	Genotypes	119	11004	92.471	56.5428	<,0001
	Error	560	915.833	1.6354
	C. Total	679	11919.9				0.92
b)
Traits/Isolates	Source	DF	Sum of Squares	Mean Square	F-Ratio	Prob> F
IT_leaf rust	Replication	2	0.6479	0.324	0.0233	0.9769
	Error	339	4705.69	13.8811
	C. Total	341	4706.34
RDS_leaf rust	Replication	2	394.471	197.236	0.100913	0.904038
	Error	339	662577	1954.5
	C. Total	341	662971
IT_powdery mildew	Replication	5	13.125	2.6249	0.1486	0.9805
	Error	674	11906.8	17.6658
	C. Total	679	11919.9
