# Supplementary material for: Characterization of the Resistance to Powdery Mildew and Leaf Rust Carried by the Bread Wheat Cultivar Victo
Source: Int J Mol Sci. 2021 Mar 18;22(6):3109. doi: 10.3390/ijms22063109 (PMC8003046; doi:10.3390/ijms22063109)
Supplement: Supplementary file 1 [file ijms-22-03109-s001.zip › Supplementary_Files/Table S2.xlsx]

## Sheet: Foglio1
Table S2: Victo x Spada linkage map. Chromosomes, linkage groups (LG), marker names and their position (cM, obtained using the Kosambi mapping function) are reported.
Chromosome	LG	Marker		cM
1A	1	IWA7559		0
1A	1	IWB10291		0
1A	1	IWB55081		0
1A	1	IWB58458		0
1A	1	IWB61125		0
1A	1	IWB74344		0
1A	1	IWB7628		0
1A	1	IWA1375		0
1A	1	IWB7943		0
1A	1	IWB31610		0
1A	1	IWB29449		0
1A	1	IWB25590		0
1A	1	IWB12147		0
1A	1	IWB42918		0
1A	1	IWB46112		0
1A	1	IWB49352		0
1A	1	IWB49754		0
1A	1	IWB33686		0
1A	1	IWA1376		0
1A	1	IWB3240		0.4
1A	1	IWB61980		0.4
1A	1	IWB31609		0.4
1A	1	IWB41913		1.2
1A	1	IWB74214		1.2
1A	1	IWB74217		1.2
1A	1	IWB41914		1.2
1A	1	IWB74220		1.2
1A	1	IWB47523		1.2
1A	1	IWB74213		1.2
1A	1	IWA6644		1.2
1A	1	IWA6645		1.2
1A	1	IWA3179		1.2
1A	1	IWA1602		1.2
1A	1	IWB11264		1.6
1A	1	IWB49704		1.6
1A	1	IWB39039		1.6
1A	1	IWB7436		1.6
1A	1	IWB8776		1.6
1A	1	IWB63542		1.6
1A	1	IWB13560		1.6
1A	1	IWB20686		1.6
1A	1	IWB35885		1.6
1A	1	IWB13355		1.6
1A	1	IWA8622		2
1A	1	IWB34326		2
1A	1	IWB54857		2
1A	1	IWB56511		2
1A	1	IWB57448		2
1A	1	IWB58372		2
1A	1	IWB58401		2
1A	1	IWB61368		2
1A	1	IWB6172		2
1A	1	IWB62907		2
1A	1	IWB72341		2
1A	1	IWB7470		2
1A	1	IWB8696		2
1A	1	IWB7039		2
1A	1	IWB42785		2
1A	1	IWB44655		2
1A	1	IWB45616		2
1A	1	IWB48747		2
1A	1	IWB42782		2
1A	1	IWB28577		2
1A	1	IWB28058		2
1A	1	IWA6649		2
1A	1	IWA5150		2
1A	1	IWA4351		2
1A	1	IWA3182		2
1A	1	IWB31720		2.4
1A	1	IWB21886		2.4
1A	1	IWB29371		2.4
1A	1	IWB14618		2.4
1A	1	IWB11162		2.4
1A	1	IWB9378		3.2
1A	1	IWB71461		3.2
1A	1	IWB31617		3.2
1A	1	IWB43660		3.2
1A	1	IWB12361		3.2
1A	1	IWB20818		5.2
1A	1	IWB6999		5.2
1A	1	IWB42452		5.2
1A	1	IWB57005		5.2
1A	1	IWB71175		5.2
1A	1	IWB12589		5.2
1A	1	IWB12206		5.6
1A	1	IWB24273		5.6
1A	1	IWB39517		5.6
1A	1	IWB71174		5.6
1A	1	IWA4754		5.6
1A	1	IWA1481		5.6
1A	1	IWB74770		6.4
1A	1	IWB387		7
1A	1	IWB11202		7
1A	1	IWB73272		7.6
1A	1	IWB12518		7.6
1A	1	IWB63564		8
1A	1	IWB6520		8.9
1A	1	IWB1229		8.9
1A	1	IWA414		9.8
1A	1	IWB31764		17.8
1A	1	IWB59888		17.8
1A	1	IWB9329		17.8
1A	1	IWB9541		17.8
1A	1	IWB34675		17.8
1A	1	IWA4506		17.8
1A	1	IWB22005		26.9
1A	1	IWB12251		28.5
1A	1	IWB11044		29
1A	1	IWB54638		29.5
1A	1	IWA4008		30.5
1A	1	IWA4163		30.5
1A	1	IWA4164		30.5
1A	1	IWA7050		30.5
1A	1	IWA7377		30.5
1A	1	IWB47586		30.5
1A	1	IWB66061		30.5
1A	1	IWB60691		30.5
1A	1	IWB14137		30.5
1A	1	IWB14138		30.5
1A	1	IWB41525		30.5
1A	1	IWA1387		30.5
1A	1	IWB9425		32.1
1A	1	IWB28549		32.1
1A	1	IWB3682		32.1
1A	1	IWB40979		32.1
1A	1	IWB1739		32.1
1A	1	IWB6471		33.1
1A	1	IWB42659		33.1
1A	1	IWB44045		34.3
1A	1	IWB44046		34.3
1A	1	IWB73652		34.3
1A	1	IWB40844		34.3
1A	1	IWB31932		36.3
1A	1	IWB6131		36.3
1A	1	IWB61685		36.3
1A	1	IWB31602		36.3
1A	1	IWB26816		44
1A	1	IWB60976		44
1A	1	IWA217		44
1A	1	IWB51667		45.8
1A	1	IWB6538		45.8
1A	1	IWB73772		45.8
1A	1	IWB71771		45.8
1A	1	IWB35066		45.8
1A	1	IWB3515		47.5
1A	1	IWB36084		47.5
1A	1	IWB74010		47.5
1A	1	IWB26888		47.5
1A	1	IWB53442		51
1A	1	IWA2656		51.4
1A	1	IWA2921		51.4
1A	1	IWA7421		51.4
1A	1	IWB57257		51.4
1A	1	IWA2922		51.4
1A	1	IWA2655		51.4
1A	1	IWB1215		52.2
1A	1	IWB34385		52.2
1A	1	IWA3115		52.2
1A	1	IWB54845		53.9
1A	1	IWA7715		54.4
1A	1	IWA8071		54.4
1A	1	IWB11503		54.4
1A	1	IWB19850		54.4
1A	1	IWB20120		54.4
1A	1	IWB31842		54.4
1A	1	IWB31876		54.4
1A	1	IWB31877		54.4
1A	1	IWB35675		54.4
1A	1	IWB50887		54.4
1A	1	IWB52485		54.4
1A	1	IWB55949		54.4
1A	1	IWB39081		54.4
1A	1	IWA1357		54.4
1A	1	IWA1952		55.5
1A	1	IWA3499		55.5
1A	1	IWA3882		55.5
1A	1	IWA6636		55.5
1A	1	IWB11916		55.5
1A	1	IWB12189		55.5
1A	1	IWB21835		55.5
1A	1	IWB44535		55.5
1A	1	IWB51652		55.5
1A	1	IWB57676		55.5
1A	1	IWB6481		55.5
1A	1	IWB6962		55.5
1A	1	IWB22559		55.5
1A	1	IWB31380		55.5
1A	1	IWB23434		55.5
1A	1	IWA3884		55.5
1A	1	IWA4797		55.5
1A	1	IWA5140		55.5
1A	1	IWA639		55.5
1A	1	IWA3883		55.5
1A	1	IWB44145		55.5
1A	1	IWB44534		55.5
1A	1	IWB36259		55.5
1A	1	IWB39019		55.5
1A	1	IWB35297		55.5
1A	1	IWB34787		55.5
1A	1	IWB8098		55.5
1A	1	IWA1882		55.5
1A	1	IWB31507		55.9
1A	1	IWA1613		56.3
1A	1	IWA1807		56.3
1A	1	IWA2630		56.3
1A	1	IWA2629		56.3
1A	1	IWA3160		56.3
1A	1	IWA3451		56.3
1A	1	IWA3472		56.3
1A	1	IWB25391		56.3
1A	1	IWB25621		56.3
1A	1	IWB27064		56.3
1A	1	IWB27889		56.3
1A	1	IWA1279		56.3
1A	1	IWB13493		56.3
1A	1	IWB30251		56.3
1A	1	IWB30625		56.3
1A	1	IWB31366		56.3
1A	1	IWB31640		56.3
1A	1	IWA3955		56.3
1A	1	IWB31690		56.3
1A	1	IWB31760		56.3
1A	1	IWB31887		56.3
1A	1	IWB32307		56.3
1A	1	IWB3507		56.3
1A	1	IWB35080		56.3
1A	1	IWB35351		56.3
1A	1	IWB35364		56.3
1A	1	IWB35410		56.3
1A	1	IWB35436		56.3
1A	1	IWB35853		56.3
1A	1	IWB35883		56.3
1A	1	IWB39871		56.3
1A	1	IWB40764		56.3
1A	1	IWA3528		56.3
1A	1	IWA3533		56.3
1A	1	IWA3532		56.3
1A	1	IWA3538		56.3
1A	1	IWA3536		56.3
1A	1	IWB45811		56.3
1A	1	IWB46432		56.3
1A	1	IWB47404		56.3
1A	1	IWB48626		56.3
1A	1	IWB48847		56.3
1A	1	IWA3695		56.3
1A	1	IWB49136		56.3
1A	1	IWB49698		56.3
1A	1	IWB50882		56.3
1A	1	IWB53037		56.3
1A	1	IWA3806		56.3
1A	1	IWA7677		56.3
1A	1	IWB8273		56.3
1A	1	IWB8898		56.3
1A	1	IWB9465		56.3
1A	1	IWB71889		56.3
1A	1	IWB72418		56.3
1A	1	IWA7779		56.3
1A	1	IWA7945		56.3
1A	1	IWA5631		56.3
1A	1	IWA6044		56.3
1A	1	IWA6971		56.3
1A	1	IWA6972		56.3
1A	1	IWA7065		56.3
1A	1	IWA2982		56.3
1A	1	IWA7104		56.3
1A	1	IWA498		56.3
1A	1	IWB55848		56.3
1A	1	IWB56573		56.3
1A	1	IWB53598		56.3
1A	1	IWB54199		56.3
1A	1	IWB54694		56.3
1A	1	IWB55677		56.3
1A	1	IWB42121		56.3
1A	1	IWB414		56.3
1A	1	IWA1806		56.3
1A	1	IWB66112		56.3
1A	1	IWB66135		56.3
1A	1	IWB6779		56.3
1A	1	IWA3956		56.3
1A	1	IWA3957		56.3
1A	1	IWA42		56.3
1A	1	IWA4265		56.3
1A	1	IWA4576		56.3
1A	1	IWA4577		56.3
1A	1	IWA4649		56.3
1A	1	IWA4852		56.3
1A	1	IWA1785		56.3
1A	1	IWA5011		56.3
1A	1	IWA5031		56.3
1A	1	IWA3473		56.3
1A	1	IWA5083		56.3
1A	1	IWB21126		56.3
1A	1	IWB21584		56.3
1A	1	IWB22518		56.3
1A	1	IWA5084		56.3
1A	1	IWA4995		56.3
1A	1	IWB23033		56.3
1A	1	IWB10918		56.3
1A	1	IWB11190		56.3
1A	1	IWB11893		56.3
1A	1	IWB12595		56.3
1A	1	IWB12984		56.3
1A	1	IWB13491		56.3
1A	1	IWB13492		56.3
1A	1	IWB14005		56.3
1A	1	IWB14647		56.3
1A	1	IWB15064		56.3
1A	1	IWB19762		56.3
1A	1	IWB20954		56.3
1A	1	IWB20955		56.3
1A	1	IWB53107		56.3
1A	1	IWB57290		56.3
1A	1	IWB57405		56.3
1A	1	IWB56828		56.3
1A	1	IWA5010		56.3
1A	1	IWB60796		56.3
1A	1	IWB64861		56.3
1A	1	IWB65314		56.3
1A	1	IWB65452		56.3
1A	1	IWB59094		56.3
1A	1	IWB60215		56.3
1A	1	IWB57483		56.3
1A	1	IWA2981		56.3
1A	1	IWB4472		56.3
1A	1	IWB45374		56.3
1A	1	IWB709		56.3
1A	1	IWB43760		56.3
1A	1	IWB24089		56.3
1A	1	IWA8198		56.3
1A	1	IWB10292		56.3
1A	1	IWB70699		56.3
1A	1	IWA3666		56.3
1A	1	IWA3665		56.3
1A	1	IWA3867		56.3
1A	1	IWA5268		56.3
1A	1	IWA7241		56.3
1A	1	IWA8026		56.3
1A	1	IWB31652		56.8
1A	1	IWB64970		57.7
1A	1	IWB45397		60.6
1A	1	IWA4328		61.5
1A	1	IWA4327		61.5
1A	1	IWA7021		61.5
1A	1	IWB35308		61.5
1A	1	IWB42357		61.5
1A	1	IWB42650		61.5
1A	1	IWB74868		61.5
1A	1	IWB51724		61.5
1A	1	IWA4326		61.5
1A	1	IWB63891		62.2
1A	1	IWB65666		62.8
1A	1	IWB6632		62.8
1A	1	IWB35585		62.8
1A	1	IWB48157		63.5
1A	1	IWB55507		63.5
1A	1	IWB7022		63.5
1A	1	IWB60861		63.5
1A	1	IWB27914		63.5
1A	1	IWB49469		65
1A	1	IWA6218		65
1A	1	IWA7173		65.4
1A	1	IWB21382		65.8
1A	1	IWB7929		65.8
1A	1	IWB57702		65.8
1A	1	IWB38109		65.8
1A	1	IWB52305		65.8
1A	1	IWB57479		65.8
1A	1	IWB34506		65.8
1A	1	IWB27629		65.8
1A	1	IWA5740		65.8
1A	1	IWA4292		65.8
1A	1	IWA4291		65.8
1A	1	IWA2995		65.8
1A	1	IWB40291		66.6
1A	1	IWB56568		67.4
1A	1	IWB7434		68
1A	1	IWB8255		68
1A	1	IWB10042		68
1A	1	IWB24988		68.6
1A	1	IWB30576		68.6
1A	1	IWB34496		68.6
1A	1	IWB35955		68.6
1A	1	IWB35957		68.6
1A	1	IWB5406		68.6
1A	1	IWB5807		68.6
1A	1	IWB11516		68.6
1A	1	IWB12736		68.6
1A	1	IWB70213		68.6
1A	1	IWB6783		68.6
1A	1	IWB69488		68.6
1A	1	IWB11515		68.6
1A	1	IWA4116		69.8
1A	1	IWA4117		69.8
1A	1	IWA5277		69.8
1A	1	IWA6756		69.8
1A	1	IWA7018		69.8
1A	1	IWA1608		69.8
1A	1	IWA3134		69.8
1A	1	IWA3475		69.8
1A	1	IWA3477		69.8
1A	1	IWA3820		69.8
1A	1	IWA7577		69.8
1A	1	IWA7644		69.8
1A	1	IWA7898		69.8
1A	1	IWB1228		69.8
1A	1	IWB20856		69.8
1A	1	IWB27052		69.8
1A	1	IWB34656		69.8
1A	1	IWB35023		69.8
1A	1	IWB3806		69.8
1A	1	IWB40078		69.8
1A	1	IWB46302		69.8
1A	1	IWB5360		69.8
1A	1	IWB54214		69.8
1A	1	IWB56592		69.8
1A	1	IWB57465		69.8
1A	1	IWB57961		69.8
1A	1	IWB56612		69.8
1A	1	IWB64265		69.8
1A	1	IWB59026		69.8
1A	1	IWA1594		69.8
1A	1	IWB7231		74.2
1A	1	IWB6733		74.2
1A	1	IWB35897		78.5
1A	1	IWB35039		78.5
1A	1	IWB70352		80.3
1A	1	IWB6769		80.3
1A	1	IWA5174		83.3
1A	1	IWA6708		84.1
1A	1	IWB13258		84.1
1A	1	IWB43838		84.1
1A	1	IWB62117		84.1
1A	1	IWA6707		84.1
1A	1	IWB65763		84.5
1A	1	IWB36076		84.9
1A	1	IWB12119		84.9
1A	1	IWA163		85.4
1A	1	IWA7869		85.4
1A	1	IWB11883		85.4
1A	1	IWA7868		85.4
1A	1	IWB2320		85.4
1A	1	IWB49731		85.4
1A	1	IWA162		85.4
1A	1	IWB9513		86.3
1A	1	IWA7871		86.3
1A	1	IWB55587		86.3
1A	1	IWB63864		86.3
1A	1	IWB63865		86.3
1A	1	IWB65808		86.3
1A	1	IWB9512		86.3
1A	1	IWA7573		86.3
1A	1	IWB43631		87.7
1A	1	IWB44918		88.9
1A	1	IWB11969		88.9
1A	1	IWB57297		88.9
1A	1	IWB9335		88.9
1A	1	IWB10133		88.9
1A	1	IWB52879		89.7
1A	1	IWA931		90.1
1A	1	IWB65643		90.1
1A	1	IWA605		90.1
1A	1	IWB6944		90.5
1A	1	IWB6974		90.5
1A	1	IWB11087		90.5
1A	1	IWB599		91.7
1A	1	IWB27132		91.7
1A	1	IWB279		91.7
1A	1	IWB33406		91.7
1A	1	IWB3489		91.7
1A	1	IWB38369		91.7
1A	1	IWA6146		91.7
1A	1	IWB11543		91.7
1A	1	IWB22509		91.7
1A	1	IWB13379		91.7
1A	1	IWB13265		91.7
1A	1	IWB27098		91.7
1A	1	IWB12650		91.7
1A	1	IWA601		91.7
1A	1	IWA4955		91.7
1A	1	IWA6144		91.7
1A	1	IWA6145		91.7
1A	1	IWA2489		91.7
1A	1	IWA3406		91.7
1A	1	IWA2491		91.7
1A	1	IWB35171		91.7
1A	1	IWB46448		91.7
1A	1	IWB46604		91.7
1A	1	IWB40975		91.7
1A	1	IWB41872		91.7
1A	1	IWB40049		91.7
1A	1	IWB52379		91.7
1A	1	IWB49402		91.7
1A	1	IWB38172		91.7
1A	1	IWB36631		91.7
1A	1	IWB8167		91.7
1A	1	IWB9545		91.7
1A	1	IWB675		91.7
1A	1	IWB6935		91.7
1A	1	IWB7257		91.7
1A	1	IWB8166		91.7
1A	1	IWB6354		91.7
1A	1	IWB62520		91.7
1A	1	IWA2485		91.7
1A	1	IWA7144		92.1
1A	1	IWB31849		92.1
1A	1	IWA6624		92.1
1A	1	IWB52902		93.3
1A	1	IWB4630		95.8
1A	1	IWA4080		95.8
1A	1	IWB11513		96.2
1A	1	IWB13749		96.2
1A	1	IWB63334		96.2
1A	1	IWA8212		96.2
1A	1	IWB14141		99.7
1A	1	IWB21700		100.2
1A	1	IWB45538		100.2
1A	1	IWB7676		100.2
1A	1	IWB6517		100.2
1A	1	IWB54196		100.2
1A	1	IWA4538		100.2
1A	1	IWB12479		103.7
1A	1	IWB544		103.7
1A	1	IWA5832		103.7
1A	1	IWA578		104.1
1A	1	IWB11558		104.1
1A	1	IWB55855		104.1
1A	1	IWA577		104.1
1A	1	IWB7058		104.9
1A	1	IWB31771		105.7
1A	1	IWB60140		105.7
1A	1	IWB6995		105.7
1A	1	IWB12579		105.7
1A	1	IWB20654		105.7
1A	1	IWB12454		105.7
1A	1	IWB55184		109.5
1A	1	IWB42989		109.5
1A	1	IWA3434		109.9
1A	1	IWB23855		109.9
1A	1	IWB23854		109.9
1A	1	IWB4042		109.9
1A	1	IWB47502		109.9
1A	1	IWB36087		109.9
1A	1	IWA3435		109.9
1A	1	IWA135		113.4
1A	1	IWA3962		113.4
1A	1	IWA5046		113.4
1A	1	IWA5047		113.4
1A	1	IWB3160		113.4
1A	1	IWB35304		113.4
1A	1	IWB64983		113.4
1A	1	IWB64984		113.4
1A	1	IWB72493		113.4
1A	1	IWB53529		113.4
1A	1	IWB61497		113.4
1A	1	IWB73951		113.4
1A	1	IWB31625		113.4
1A	1	IWA3195		113.4
1A	1	IWA136		113.4
1A	1	IWB10986		114.2
1A	1	IWB10474		114.2
1A	1	IWB11932		114.2
1A	1	IWB75206		114.2
1A	1	IWB8121		114.2
1A	1	IWB57802		114.2
1A	1	IWB60125		114.2
1A	1	IWB65954		114.2
1A	1	IWB7472		114.2
1A	1	IWB1562		114.2
1A	1	IWA691		114.2
1A	1	IWA1195		114.2
1A	1	IWB36241		114.6
1A	1	IWB41037		114.6
1A	1	IWB35745		114.6
1A	1	IWB1856		116.8
1A	1	IWB59500		116.8
1A	1	IWB59501		116.8
1A	1	IWB73305		116.8
1A	1	IWB73306		116.8
1A	1	IWB8040		116.8
1A	1	IWB36967		116.8
1A	1	IWB41933		116.8
1A	1	IWB46495		116.8
1A	1	IWB51733		116.8
1A	1	IWB27519		116.8
1A	1	IWB34750		116.8
1A	1	IWA5822		116.8
1A	1	IWA1790		116.8
1A	1	IWA6081		117.2
1A	1	IWB34672		117.2
1A	1	IWB5566		117.2
1A	1	IWA6975		117.2
1A	1	IWA1225		117.2
1A	1	IWB3536		117.6
1A	1	IWA2783		117.6
1A	1	IWA2818		117.6
1A	1	IWA3284		117.6
1A	1	IWA1118		117.6
1A	1	IWA1618		117.6
1A	1	IWA1837		117.6
1A	1	IWA4931		117.6
1A	1	IWB43028		117.6
1A	1	IWB46190		117.6
1A	1	IWA735		117.6
1A	1	IWA5505		117.6
1A	1	IWA7316		117.6
1A	1	IWA7924		117.6
1A	1	IWA7707		117.6
1A	1	IWA8135		117.6
1A	1	IWB10473		117.6
1A	1	IWB10613		117.6
1A	1	IWB1256		117.6
1A	1	IWB1400		117.6
1A	1	IWB68712		117.6
1A	1	IWB65681		117.6
1A	1	IWB71793		117.6
1A	1	IWB72526		117.6
1A	1	IWB73444		117.6
1A	1	IWA3409		117.6
1A	1	IWB37296		117.6
1A	1	IWB36704		117.6
1A	1	IWB3768		117.6
1A	1	IWB41551		117.6
1A	1	IWB42097		117.6
1A	1	IWB41552		117.6
1A	1	IWB42217		117.6
1A	1	IWB42216		117.6
1A	1	IWB4244		117.6
1A	1	IWB47411		117.6
1A	1	IWB47904		117.6
1A	1	IWB52703		117.6
1A	1	IWB53370		117.6
1A	1	IWB54366		117.6
1A	1	IWB55224		117.6
1A	1	IWB57224		117.6
1A	1	IWB58556		117.6
1A	1	IWB59427		117.6
1A	1	IWB64555		117.6
1A	1	IWB64554		117.6
1A	1	IWB65541		117.6
1A	1	IWB64553		117.6
1A	1	IWB62537		117.6
1A	1	IWB62134		117.6
1A	1	IWB61773		117.6
1A	1	IWB22882		117.6
1A	1	IWB22883		117.6
1A	1	IWB23299		117.6
1A	1	IWB23648		117.6
1A	1	IWB31275		117.6
1A	1	IWB34758		117.6
1A	1	IWB251		117.6
1A	1	IWB8695		117.6
1A	1	IWB7991		117.6
1A	1	IWB9856		117.6
1A	1	IWB73464		117.6
1A	1	IWB73445		117.6
1A	1	IWB766		117.6
1A	1	IWA4523		117.6
1A	1	IWA475		117.6
1A	1	IWA3783		117.6
1A	1	IWA1015		117.6
1A	1	IWB65396		118.4
1A	1	IWB25046		118.4
1A	1	IWA4898		132.4
1A	1	IWB58979		132.4
1A	1	IWA4897		132.4
1A	1	IWA3378		137.1
1A	1	IWB51036		141
1A	1	IWB38851		141
1A	1	IWB35143		145.5
1A	1	IWA5097		145.5
1A	1	IWA3590		145.5
1A	1	IWA2015		145.9
1A	1	IWB8702		146.7
1A	1	IWB34474		146.7
1A	1	IWB8918		148.8
1A	1	IWB10518		149.6
1A	1	IWB10491		149.6
1A	1	IWB38		150.4
1A	1	IWB67027		150.8
1A	1	IWA5407		150.8
1A	1	IWB26765		151.6
1A	1	IWB31955		151.6
1A	1	IWB31956		151.6
1A	1	IWB45184		151.6
1A	1	IWB45183		151.6
1A	1	IWB45182		151.6
1A	1	IWB22174		151.6
1A	1	IWB35476		152
1A	1	IWB59296		155
1A	1	IWA8523		155
1A	1	IWB3413		155.4
1A	1	IWA1644		156.7
1A	1	IWA6916		156.7
1A	1	IWB22117		156.7
1A	1	IWA1306		156.7
1A	1	IWB11979		158.8
1A	1	IWB13792		158.8
1A	1	IWB44295		158.8
1A	1	IWB56272		158.8
1A	1	IWB57932		158.8
1A	1	IWB60808		158.8
1A	1	IWA4120		158.8
1A	1	IWB4201		159.2
1A	1	IWA3977		159.2
1B	2	IWB35089		0
1B	2	IWB24876		0.8
1B	2	IWB10529		0.8
1B	2	IWB31869		0.8
1B	2	IWB55606		0.8
1B	2	IWB56433		0.8
1B	2	IWB7109		0.8
1B	2	IWB7122		0.8
1B	2	IWB57573		0.8
1B	2	IWB60567		0.8
1B	2	IWB69597		0.8
1B	2	IWB57572		0.8
1B	2	IWB11290		0.8
1B	2	IWB10856		0.8
1B	2	IWB11262		0.8
1B	2	IWB7795		1.6
1B	2	IWB47978		1.6
1B	2	IWB44815		2.8
1B	2	IWB9761		2.8
1B	2	IWB24983		2.8
1B	2	IWB9566		4.8
1B	2	IWB7076		4.8
1B	2	IWB48324		6.8
1B	2	IWB5922		6.8
1B	2	IWB44529		6.8
1B	2	IWB14011		16.7
1B	2	IWB14010		16.7
1B	2	IWB12258		17.1
1B	2	IWB12346		17.9
1B	2	IWB12347		17.9
1B	2	IWB11616		17.9
1B	2	IWB22868		20.9
1B	2	IWB14060		21.7
1B	2	IWB73447		22.1
1B	2	IWB616		22.1
1B	2	IWB58765		33
1B	2	IWB71555		33
1B	2	IWA6787		33
1B	2	IWA4349		33
1B	2	IWB34093		33.8
1B	2	IWB57679		33.8
1B	2	IWB22398		33.8
1B	2	IWB25424		33.8
1B	2	IWA1883		33.8
1B	2	IWB26466		37.4
1B	2	IWB45758		39.2
1B	2	IWB72704		39.2
1B	2	IWB9435		39.2
1B	2	IWB7922		39.2
1B	2	IWA2282		39.2
1B	2	IWB7923		40.6
1B	2	IWB68027		43.5
1B	2	IWB9932		45.2
1B	2	IWB72466		46
1B	2	IWB7589		46
1B	2	IWB9627		46
1B	2	IWB34618		46
1B	2	IWB60993		47.3
1B	2	IWB9236		47.3
1B	2	IWB8781		47.3
1B	2	IWB67022		47.3
1B	2	IWB9420		47.3
1B	2	IWB9942		47.3
1B	2	IWA7703		47.3
1B	2	IWB48031		48.1
1B	2	IWB42781		48.5
1B	2	IWA1191		48.5
1B	2	IWB49337		48.5
1B	2	IWA1947		48.5
1B	2	IWB35884		48.5
1B	2	IWA1578		48.5
1B	2	IWA2577		48.5
1B	2	IWB45038		48.5
1B	2	IWB45950		48.5
1B	2	IWB55370		48.5
1B	2	IWB60705		48.5
1B	2	IWB60710		48.5
1B	2	IWA2578		48.5
1B	2	IWA6450		48.5
1B	2	IWB60711		48.5
1B	2	IWB61882		48.5
1B	2	IWB60713		48.5
1B	2	IWA7117		48.5
1B	2	IWB10065		48.5
1B	2	IWB10703		48.5
1B	2	IWB11525		48.5
1B	2	IWB12097		48.5
1B	2	IWB15085		48.5
1B	2	IWB22930		48.5
1B	2	IWB24659		48.5
1B	2	IWB35375		48.5
1B	2	IWB26821		48.5
1B	2	IWB35406		48.5
1B	2	IWA4504		48.5
1B	2	IWA3155		48.5
1B	2	IWA6448		48.5
1B	2	IWB47932		49.7
1B	2	IWB48274		49.7
1B	2	IWA3169		49.7
1B	2	IWB9645		49.7
1B	2	IWB9695		49.7
1B	2	IWB6992		49.7
1B	2	IWB7023		49.7
1B	2	IWB73332		49.7
1B	2	IWB65416		49.7
1B	2	IWB68665		49.7
1B	2	IWB63352		49.7
1B	2	IWB55085		49.7
1B	2	IWB41867		49.7
1B	2	IWB40373		49.7
1B	2	IWB35107		49.7
1B	2	IWB34541		51.7
1B	2	IWB35599		51.7
1B	2	IWB65404		51.7
1B	2	IWB20364		51.7
1B	2	IWB11357		52.2
1B	2	IWB11356		52.2
1B	2	IWB62640		56.8
1B	2	IWA7504		56.8
1B	2	IWA7934		56.8
1B	2	IWA15		56.8
1B	2	IWB41254		57.7
1B	2	IWB4440		57.7
1B	2	IWB2923		57.7
1B	2	IWA403		57.7
1B	2	IWB40316		58.5
1B	2	IWA962		58.9
1B	2	IWA8392		58.9
1B	2	IWA8506		58.9
1B	2	IWA7219		58.9
1B	2	IWB21152		58.9
1B	2	IWB21601		58.9
1B	2	IWB52671		58.9
1B	2	IWB62417		58.9
1B	2	IWB31942		58.9
1B	2	IWB43111		58.9
1B	2	IWB54643		58.9
1B	2	IWB72967		58.9
1B	2	IWB47585		58.9
1B	2	IWA1451		58.9
1B	2	IWB35316		58.9
1B	2	IWB54340		58.9
1B	2	IWB54994		58.9
1B	2	IWB72966		58.9
1B	2	IWB4322		58.9
1B	2	IWB63613		58.9
1B	2	IWB55131		58.9
1B	2	IWB48018		58.9
1B	2	IWB49491		58.9
1B	2	IWB71064		58.9
1B	2	IWB8956		58.9
1B	2	IWB73256		58.9
1B	2	IWB73650		58.9
1B	2	IWB74186		58.9
1B	2	IWB72968		58.9
1B	2	IWB72755		58.9
1B	2	IWB71413		58.9
1B	2	IWB55832		58.9
1B	2	IWB70190		58.9
1B	2	IWB35515		58.9
1B	2	IWB37294		58.9
1B	2	IWB20264		58.9
1B	2	IWB69635		58.9
1B	2	IWB52679		58.9
1B	2	IWB52958		58.9
1B	2	IWB53408		58.9
1B	2	IWB56374		58.9
1B	2	IWB40986		58.9
1B	2	IWB40634		58.9
1B	2	IWB40632		58.9
1B	2	IWB39338		58.9
1B	2	IWB63062		58.9
1B	2	IWB64056		58.9
1B	2	IWB39745		58.9
1B	2	IWB39145		58.9
1B	2	IWB49800		58.9
1B	2	IWB50985		58.9
1B	2	IWB51198		58.9
1B	2	IWB52497		58.9
1B	2	IWB72756		58.9
1B	2	IWB72742		58.9
1B	2	IWB74352		58.9
1B	2	IWB74353		58.9
1B	2	IWB74187		58.9
1B	2	IWB6209		58.9
1B	2	IWB71062		58.9
1B	2	IWB70189		58.9
1B	2	IWB72741		58.9
1B	2	IWB7205		58.9
1B	2	IWB58640		58.9
1B	2	IWB59775		58.9
1B	2	IWB63614		58.9
1B	2	IWB65799		58.9
1B	2	IWB67968		58.9
1B	2	IWB65426		58.9
1B	2	IWB61947		58.9
1B	2	IWB58041		58.9
1B	2	IWB68771		58.9
1B	2	IWB68271		58.9
1B	2	IWB47025		58.9
1B	2	IWB47026		58.9
1B	2	IWB47024		58.9
1B	2	IWB14377		58.9
1B	2	IWB10780		58.9
1B	2	IWB4508		58.9
1B	2	IWA5592		58.9
1B	2	IWB34998		59.7
1B	2	IWB26169		59.7
1B	2	IWB24040		59.7
1B	2	IWB30727		59.7
1B	2	IWB28303		59.7
1B	2	IWB27146		59.7
1B	2	IWB31756		59.7
1B	2	IWB22709		59.7
1B	2	IWB23446		59.7
1B	2	IWB40633		59.7
1B	2	IWB60596		59.7
1B	2	IWB20536		59.7
1B	2	IWA5304		60.5
1B	2	IWA6259		60.5
1B	2	IWA7343		60.5
1B	2	IWB20542		60.5
1B	2	IWA3631		60.5
1B	2	IWB25098		60.5
1B	2	IWA6891		60.5
1B	2	IWA6890		60.5
1B	2	IWB31732		60.5
1B	2	IWB34448		60.5
1B	2	IWB62725		60.5
1B	2	IWB44741		60.5
1B	2	IWB38236		60.5
1B	2	IWB34464		60.5
1B	2	IWB37720		60.5
1B	2	IWB40376		60.5
1B	2	IWB42728		60.5
1B	2	IWB4355		60.5
1B	2	IWB43926		60.5
1B	2	IWB39421		60.5
1B	2	IWB38394		60.5
1B	2	IWB58050		60.5
1B	2	IWB47169		60.5
1B	2	IWB58051		60.5
1B	2	IWB51878		60.5
1B	2	IWB55253		60.5
1B	2	IWB51549		60.5
1B	2	IWB61762		60.5
1B	2	IWB6103		60.5
1B	2	IWB63332		60.5
1B	2	IWB6458		60.5
1B	2	IWB55603		60.5
1B	2	IWB51448		60.5
1B	2	IWB71008		60.5
1B	2	IWB7188		60.5
1B	2	IWB71369		60.5
1B	2	IWB71457		60.5
1B	2	IWB71459		60.5
1B	2	IWB71800		60.5
1B	2	IWA3048		60.5
1B	2	IWB72329		60.5
1B	2	IWB73015		60.5
1B	2	IWB72330		60.5
1B	2	IWB73732		60.5
1B	2	IWB9008		60.5
1B	2	IWB8913		60.5
1B	2	IWB55482		60.5
1B	2	IWB66462		60.5
1B	2	IWB6814		60.5
1B	2	IWB6815		60.5
1B	2	IWB7716		60.5
1B	2	IWB8257		60.5
1B	2	IWB8611		60.5
1B	2	IWB8612		60.5
1B	2	IWB14360		60.5
1B	2	IWB14452		60.5
1B	2	IWB44740		60.5
1B	2	IWB45946		60.5
1B	2	IWA6581		60.5
1B	2	IWB32306		60.5
1B	2	IWB19967		60.5
1B	2	IWA7234		60.5
1B	2	IWB31677		60.5
1B	2	IWA1302		60.5
1B	2	IWB34571		60.9
1B	2	IWB36860		60.9
1B	2	IWB35800		60.9
1B	2	IWB47697		60.9
1B	2	IWB67336		60.9
1B	2	IWB50530		60.9
1B	2	IWB50463		60.9
1B	2	IWB12735		60.9
1B	2	IWB3296		61.3
1B	2	IWA107		61.3
1B	2	IWA139		61.3
1B	2	IWA2073		61.3
1B	2	IWA3295		61.3
1B	2	IWA44		61.3
1B	2	IWA5546		61.3
1B	2	IWB10049		61.3
1B	2	IWB11880		61.3
1B	2	IWB11881		61.3
1B	2	IWB26008		61.3
1B	2	IWB13980		61.3
1B	2	IWB461		61.3
1B	2	IWB46989		61.3
1B	2	IWB47637		61.3
1B	2	IWB47949		61.3
1B	2	IWB49345		61.3
1B	2	IWB71717		61.3
1B	2	IWB50050		61.3
1B	2	IWB51306		61.3
1B	2	IWB73662		61.3
1B	2	IWA106		61.3
1B	2	IWA4402		62.1
1B	2	IWB192		63.7
1B	2	IWB10897		63.7
1B	2	IWB33215		63.7
1B	2	IWB55632		63.7
1B	2	IWB59327		63.7
1B	2	IWB69082		63.7
1B	2	IWB69081		63.7
1B	2	IWB72597		63.7
1B	2	IWB72598		63.7
1B	2	IWB8148		63.7
1B	2	IWB72599		63.7
1B	2	IWB40762		63.7
1B	2	IWB40763		63.7
1B	2	IWB36032		63.7
1B	2	IWB10823		63.7
1B	2	IWB10524		63.7
1B	2	IWB10555		64.9
1B	2	IWB12484		64.9
1B	2	IWB27773		64.9
1B	2	IWB221		64.9
1B	2	IWB31782		64.9
1B	2	IWB31759		64.9
1B	2	IWB34036		64.9
1B	2	IWB65324		64.9
1B	2	IWB35871		64.9
1B	2	IWB42397		64.9
1B	2	IWB65943		64.9
1B	2	IWB69662		64.9
1B	2	IWB72559		64.9
1B	2	IWB7163		64.9
1B	2	IWB73480		64.9
1B	2	IWB8804		64.9
1B	2	IWA378		64.9
1B	2	IWB10997		66.1
1B	2	IWB12547		66.1
1B	2	IWB31964		66.1
1B	2	IWB37703		66.1
1B	2	IWB38033		66.1
1B	2	IWB56778		66.1
1B	2	IWB56779		66.1
1B	2	IWB60240		66.1
1B	2	IWB6392		66.1
1B	2	IWB62805		66.1
1B	2	IWB75173		66.1
1B	2	IWB69491		66.1
1B	2	IWB7939		66.1
1B	2	IWB6519		66.1
1B	2	IWB6900		66.1
1B	2	IWB68449		66.1
1B	2	IWB11830		66.1
1B	2	IWB23125		66.1
1B	2	IWB27852		66.1
1B	2	IWB10444		66.1
1B	2	IWB66064		66.6
1B	2	IWB7028		66.6
1B	2	IWB6791		66.6
1B	2	IWB11011		66.6
1B	2	IWB71601		67.1
1B	2	IWA5348		67.6
1B	2	IWB74145		67.6
1B	2	IWA792		67.6
1B	2	IWA8065		67.6
1B	2	IWA8081		67.6
1B	2	IWB68455		67.6
1B	2	IWB69585		67.6
1B	2	IWB65744		67.6
1B	2	IWB26359		67.6
1B	2	IWA8082		67.6
1B	2	IWA2221		67.6
1B	2	IWB51889		68.8
1B	2	IWA4197		70
1B	2	IWA6073		70
1B	2	IWA890		70
1B	2	IWB14484		70
1B	2	IWB14999		70
1B	2	IWB31478		70
1B	2	IWB4840		70
1B	2	IWB51640		70
1B	2	IWB58266		70
1B	2	IWB65832		70
1B	2	IWB72708		70
1B	2	IWB5511		70
1B	2	IWA6758		70
1B	2	IWA7594		70
1B	2	IWA6684		70
1B	2	IWA2753		70
1B	2	IWA5474		72.1
1B	2	IWB62737		72.1
1B	2	IWB35581		72.1
1B	2	IWB43423		72.1
1B	2	IWB34661		72.1
1B	2	IWB35028		72.1
1B	2	IWB52443		72.1
1B	2	IWB62738		72.1
1B	2	IWA4987		72.1
1B	2	IWA7787		78.4
1B	2	IWB51604		78.4
1B	2	IWA1959		78.4
1B	2	IWB2041		79.7
1B	2	IWB7235		79.7
1B	2	IWB8048		79.7
1B	2	IWB13397		79.7
1B	2	IWA573		80.1
1B	2	IWB12292		80.5
1B	2	IWB19579		80.5
1B	2	IWB26948		80.5
1B	2	IWB26949		80.5
1B	2	IWB26950		80.5
1B	2	IWB24077		80.5
1B	2	IWB35652		80.5
1B	2	IWB35683		80.5
1B	2	IWB36034		80.5
1B	2	IWB36392		80.5
1B	2	IWB36395		80.5
1B	2	IWB36348		80.5
1B	2	IWB43476		80.5
1B	2	IWB46559		80.5
1B	2	IWB43475		80.5
1B	2	IWB48944		80.5
1B	2	IWB6174		80.5
1B	2	IWB6215		80.5
1B	2	IWB52353		80.5
1B	2	IWB60940		80.5
1B	2	IWB73734		80.5
1B	2	IWB859		80.5
1B	2	IWB6543		80.5
1B	2	IWB63416		80.5
1B	2	IWA5779		80.5
1B	2	IWA6133		84
1B	2	IWA6134		84
1B	2	IWA6926		84
1B	2	IWB47303		84
1B	2	IWB71353		84
1B	2	IWB71347		84
1B	2	IWB30729		84
1B	2	IWB10109		84
1B	2	IWA7275		84
1B	2	IWA4139		84
1B	2	IWB40059		84.8
1B	2	IWB11261		86.8
1B	2	IWB11811		86.8
1B	2	IWB24205		86.8
1B	2	IWB28518		86.8
1B	2	IWB5184		86.8
1B	2	IWB73016		86.8
1B	2	IWB56758		86.8
1B	2	IWB10143		86.8
1B	2	IWB45575		88
1B	2	IWB6730		88
1B	2	IWA3684		88
1B	2	IWB5796		88
1B	2	IWB38746		88
1B	2	IWB59153		88.8
1B	2	IWB5926		88.8
1B	2	IWB71367		88.8
1B	2	IWB73514		88.8
1B	2	IWB9482		88.8
1B	2	IWB22510		88.8
1B	2	IWB21657		90.8
1B	2	IWA6479		90.8
1B	2	IWB3338		90.8
1B	2	IWB72731		90.8
1B	2	IWB70037		90.8
1B	2	IWB71822		90.8
1B	2	IWB72286		90.8
1B	2	IWB48255		90.8
1B	2	IWB73693		90.8
1B	2	IWB7846		90.8
1B	2	IWB8595		90.8
1B	2	IWB40167		90.8
1B	2	IWB48254		90.8
1B	2	IWB65886		90.8
1B	2	IWB40955		90.8
1B	2	IWB47726		90.8
1B	2	IWB40953		90.8
1B	2	IWB29348		90.8
1B	2	IWA734		90.8
1B	2	IWA2889		90.8
1B	2	IWB21824		90.8
1B	2	IWB29347		90.8
1B	2	IWB11437		90.8
1B	2	IWB10790		90.8
1B	2	IWA2040		90.8
1B	2	IWB47886		91.9
1B	2	IWB67348		91.9
1B	2	IWB48469		91.9
1B	2	IWB73156		91.9
1B	2	IWB53874		91.9
1B	2	IWB10104		91.9
1B	2	IWB31917		92.4
1B	2	IWB34598		92.4
1B	2	IWB36145		92.4
1B	2	IWB43220		92.4
1B	2	IWB44558		92.4
1B	2	IWB60916		92.4
1B	2	IWB8678		92.4
1B	2	IWB8677		92.4
1B	2	IWB31916		92.4
1B	2	IWB61640		93.2
1B	2	IWB10789		94
1B	2	IWB12322		98.7
1B	2	IWA4488		98.7
1B	2	IWB30173		98.7
1B	2	IWB3067		98.7
1B	2	IWB36342		98.7
1B	2	IWB40197		98.7
1B	2	IWB7446		98.7
1B	2	IWA1859		98.7
1B	2	IWB6497		99.5
1B	2	IWB751		99.5
1B	2	IWB8312		99.5
1B	2	IWB73608		99.5
1B	2	IWB65872		99.5
1B	2	IWB52875		99.5
1B	2	IWB63380		99.5
1B	2	IWB6222		99.5
1B	2	IWB6179		99.5
1B	2	IWB49552		99.5
1B	2	IWB29471		100.3
1B	2	IWB29959		100.9
1B	2	IWA579		101.5
1B	2	IWB26591		102.1
1B	2	IWB39942		102.1
1B	2	IWB41127		102.1
1B	2	IWB57510		102.1
1B	2	IWB57512		102.1
1B	2	IWB63853		102.1
1B	2	IWB63852		102.1
1B	2	IWB63855		102.1
1B	2	IWB7410		102.1
1B	2	IWB10397		102.1
1B	2	IWB10606		104.6
1B	2	IWA3342		107.1
1B	2	IWB24662		108.1
1B	2	IWB40584		108.1
1B	2	IWB59849		108.1
1B	2	IWB6709		108.1
1B	2	IWB7290		108.1
1B	2	IWA2989		108.1
1B	2	IWB35726		108.6
1B	2	IWB59930		108.6
1B	2	IWB9937		108.6
1B	2	IWB41257		108.6
1B	2	IWB7140		108.6
1B	2	IWB36272		108.6
1B	2	IWA255		108.6
1B	2	IWB31454		109
1B	2	IWB65180		109
1B	2	IWB10422		109
1B	2	IWB4407		110.6
1B	2	IWB68433		116.8
1B	2	IWB10050		122.5
1B	2	IWB27784		122.9
1B	2	IWB56287		122.9
1B	2	IWB56288		122.9
1B	2	IWA5769		122.9
1B	2	IWB71777		123.3
1B	2	IWB73073		124.1
1B	2	IWB926		124.1
1B	2	IWB70705		124.1
1B	2	IWA6646		126.6
1B	2	IWB35329		126.6
1B	2	IWB4676		126.6
1B	2	IWB60038		126.6
1B	2	IWB71992		126.6
1B	2	IWB72324		126.6
1B	2	IWB25341		126.6
1B	2	IWB21947		126.6
1B	2	IWB10729		126.6
1B	2	IWB10872		126.6
1B	2	IWA4155		126.6
1B	2	IWA4154		126.6
1B	2	IWB7066		127.4
1B	2	IWB72606		127.4
1B	2	IWB10621		127.4
1B	2	IWB3330		127.8
1B	2	IWB57827		127.8
1B	2	IWB60749		127.8
1B	2	IWB62270		127.8
1B	2	IWB74775		127.8
1B	2	IWB6808		127.8
1B	2	IWB11512		127.8
1B	2	IWB11958		127.8
1B	2	IWB13458		127.8
1B	2	IWB1415		127.8
1B	2	IWB35890		127.8
1B	2	IWB35958		127.8
1B	2	IWB36732		127.8
1B	2	IWB46187		127.8
1B	2	IWA5915		127.8
1B	2	IWB10068		127.8
1B	2	IWA5749		127.8
1B	2	IWB456		128.6
1B	2	IWB11858		129
1B	2	IWB13006		129
1B	2	IWB41894		129
1B	2	IWB41897		129
1B	2	IWB41896		129
1B	2	IWB52607		129
1B	2	IWB53690		129
1B	2	IWB52606		129
1B	2	IWB7144		129
1B	2	IWB60344		129
1B	2	IWB73429		129
1B	2	IWB2203		129
1B	2	IWB74754		129
1B	2	IWB74755		129
1B	2	IWB8152		129
1B	2	IWB31152		129
1B	2	IWB2019		129
1B	2	IWB11351		129
1B	2	IWB11625		129.4
1B	2	IWB31836		134.5
1B	2	IWB45453		134.5
1B	2	IWB54118		134.5
1B	2	IWA3097		134.5
1B	2	IWB54422		134.5
1B	2	IWB71194		134.5
1B	2	IWB71195		134.5
1B	2	IWB57433		134.5
1B	2	IWB65542		134.5
1B	2	IWB30890		134.5
1B	2	IWB10371		134.5
1B	2	IWB29570		134.5
1B	2	IWB42465		134.9
1B	2	IWB42466		134.9
1B	2	IWB28242		134.9
1B	2	IWB20313		136.8
1B	2	IWA4031		137.7
1B	2	IWA7141		137.7
1B	2	IWB6777		137.7
1B	2	IWB7871		137.7
1B	2	IWB7872		137.7
1B	2	IWB24341		137.7
1B	2	IWB6213		137.7
1B	2	IWB65867		137.7
1B	2	IWB11390		137.7
1B	2	IWA6663		137.7
1B	2	IWB69649		141.9
1B	2	IWB41264		141.9
1B	2	IWB73698		142.3
1B	2	IWB46397		142.3
1B	2	IWB35065		142.7
1B	2	IWA3043		142.7
1B	2	IWB10224		142.7
1B	2	IWB27173		142.7
1B	2	IWB15640		142.7
1B	2	IWB43139		142.7
1B	2	IWB64154		142.7
1B	2	IWB67997		142.7
1B	2	IWB8005		142.7
1B	2	IWA1825		142.7
1B	2	IWB36293		143.4
1B	2	IWB73736		143.4
1B	2	IWB73738		143.4
1B	2	IWB11885		143.4
1B	2	IWB3140		144.7
1B	2	IWB24248		150.6
1B	2	IWB6619		156.5
1B	2	IWB7869		156.5
1B	2	IWB6507		156.5
1B	2	IWB50473		156.5
1B	2	IWB72561		156.9
1B	2	IWB31646		156.9
1B	2	IWA3998		156.9
1B	2	IWB66543		159
1B	2	IWB69144		159
1B	2	IWB13172		159
1B	2	IWB11006		160.7
1B	2	IWB31174		160.7
1B	2	IWB31871		160.7
1B	2	IWB36268		160.7
1B	2	IWB35847		160.7
1B	2	IWB48711		160.7
1B	2	IWB62262		160.7
1B	2	IWB68743		160.7
1B	2	IWB72443		160.7
1B	2	IWB74539		160.7
1B	2	IWB72444		160.7
1B	2	IWB36371		160.7
1B	2	IWA919		160.7
1B	2	IWB64868		161.7
1B	2	IWB7694		165.7
1B	2	IWB57627		165.7
1B	2	IWB72033		167.3
1B	2	IWA3893		167.7
1B	2	IWB20729		167.7
1B	2	IWB25646		167.7
1B	2	IWB28614		167.7
1B	2	IWB34935		167.7
1B	2	IWB47986		167.7
1B	2	IWB71884		167.7
1B	2	IWB71886		167.7
1B	2	IWB65512		167.7
1B	2	IWB61014		167.7
1B	2	IWB8096		167.7
1B	2	IWB22618		167.7
1B	2	IWA3892		167.7
1B	2	IWA3660		167.7
1B	2	IWB4454		168.3
1B	2	IWB48895		168.3
1B	2	IWB72835		168.3
1B	2	IWA848		168.3
1B	2	IWA846		168.3
1B	2	IWB5732		169.5
1B	2	IWB11394		170.1
1B	2	IWB11634		170.1
1B	2	IWB31941		170.1
1B	2	IWB34652		170.1
1B	2	IWB46060		170.1
1B	2	IWB73865		170.1
1B	2	IWB7059		170.1
1B	2	IWB73866		170.1
1B	2	IWB73912		170.1
1B	2	IWB7427		170.1
1B	2	IWB8053		170.1
1B	2	IWB9706		170.1
1B	2	IWB61210		170.1
1B	2	IWB35677		170.1
1B	2	IWB40850		170.1
1B	2	IWB11303		170.1
1B	2	IWA724		171.9
1B	2	IWB35087		173.2
1B	2	IWB64238		173.6
1B	2	IWB34947		174
1B	2	IWB6488		174
1B	2	IWB9772		174
1B	2	IWB2673		174
1B	2	IWB9040		174.9
1B	2	IWB8598		174.9
1B	2	IWB7523		176.7
1B	2	IWB13057		176.7
1B	2	IWB72244		176.7
1B	2	IWA6831		176.7
1B	2	IWB15244		177.3
1B	2	IWB25583		177.3
1B	2	IWB3405		177.3
1B	2	IWB74944		177.3
1B	2	IWB9110		177.3
1B	2	IWB72245		177.3
1B	2	IWB435		177.3
1B	2	IWA3238		177.3
1B	2	IWB27845		177.8
1B	2	IWB46800		177.8
1B	2	IWB6700		177.8
1B	2	IWB65272		177.8
1B	2	IWB65271		177.8
1B	2	IWB68096		177.8
1B	2	IWB71657		177.8
1B	2	IWB68093		177.8
1B	2	IWB68094		177.8
1B	2	IWB27844		177.8
1B	2	IWB55986		179.4
1B	2	IWB55985		179.4
1B	2	IWB69918		179.4
1B	2	IWB71549		179.4
1B	2	IWB62169		179.4
1B	2	IWB25595		179.4
1B	2	IWA2077		180.7
1B	2	IWA2928		180.7
1B	2	IWA4936		180.7
1B	2	IWA6511		180.7
1B	2	IWA6512		180.7
1B	2	IWA6647		180.7
1B	2	IWB11265		180.7
1B	2	IWB12221		180.7
1B	2	IWA4935		180.7
1B	2	IWB24349		180.7
1B	2	IWB29387		180.7
1B	2	IWB35036		180.7
1B	2	IWB45466		180.7
1B	2	IWB63988		180.7
1B	2	IWB73765		180.7
1B	2	IWB7641		180.7
1B	2	IWB72218		180.7
1B	2	IWB68524		180.7
1B	2	IWA2279		180.7
1B	2	IWA198		180.7
1B	2	IWB66252		183.5
1B	2	IWB27548		183.5
1B	2	IWB27547		183.9
1B	2	IWB34435		183.9
1B	2	IWB74003		183.9
1B	2	IWB5319		183.9
1B	2	IWB56213		183.9
1B	2	IWB66251		183.9
1B	2	IWA6795		183.9
1B	2	IWB62784		186.1
1D	3	IWB44563		0
1D	3	IWB34473		0
1D	3	IWB58459		0
1D	3	IWB19471		0
1D	3	IWB55080		0
1D	3	IWB53205		0
1D	3	IWB31612		0
1D	3	IWB43259		0
1D	3	IWB42917		0
1D	3	IWA3125		2.9
1D	3	IWB55046		2.9
1D	3	IWB55047		2.9
1D	3	IWA5996		5.8
1D	3	IWA3753		5.8
1D	3	IWB45438		13
1D	3	IWB19801		15.2
1D	3	IWA2449		15.2
1D	3	IWA407		15.2
1D	3	IWB4763		15.2
1D	3	IWB26984		23.2
1D	3	IWB27847		23.2
1D	3	IWB16833		24.1
1D	3	IWB42815		24.1
1D	3	IWA7533		24.1
1D	3	IWB75288		24.1
1D	3	IWB14343		28.9
1D	3	IWB18006		30.9
1D	3	IWB6949		31.5
1D	3	IWB12219		31.5
1D	3	IWB7396		31.5
1D	3	IWB54993		31.5
1D	3	IWB24130		33
1D	3	IWA8551		33
1D	3	IWB14511		33
1D	3	IWB45623		33
1D	3	IWB26981		33
1D	3	IWB44231		38
1D	3	IWB44232		38
1D	3	IWB22792		44.7
1D	3	IWA1572		44.7
1D	3	IWA2056		45.1
1D	3	IWB8524		45.2
1D	3	IWB8525		45.3
1D	3	IWB61141		45.4
1D	3	IWB10439		45.5
1D	3	IWB42165		45.6
1D	3	IWB8432		45.6
1D	3	IWA5019		47.2
1D	3	IWB36051		47.2
1D	3	IWA5020		47.2
1D	3	IWB65040		47.2
1D	3	IWA362		47.2
1D	3	IWB5768		47.2
1D	3	IWB59651		47.2
1D	3	IWA5018		47.2
1D	3	IWA57		47.2
1D	3	IWB59650		47.2
1D	3	IWB59652		47.2
1D	3	IWB62604		53
1D	3	IWB53876		53
1D	3	IWB34880		53.8
1D	3	IWB37574		55
1D	3	IWA3446		55
1D	3	IWA80		56.6
1D	3	IWB2192		56.6
1D	3	IWA5698		56.6
1D	3	IWB708		57.4
1D	3	IWB38561		57.4
1D	3	IWA3481		64.3
1D	3	IWB61426		65.1
1D	3	IWA7154		71
1D	3	IWB56827		71
1D	3	IWB15740		74.5
1D	3	IWB64429		87.9
1D	3	IWB65822		87.9
1D	3	IWA3058		87.9
1D	3	IWB18403		87.9
1D	3	IWB23920		89.9
1D	3	IWB58572		89.9
1D	3	IWB29010		89.9
1D	3	IWB8739		89.9
1D	3	IWB29011		89.9
1D	3	IWB40888		89.9
1D	3	IWA7921		89.9
1D	3	IWA4777		89.9
1D	3	IWA3638		89.9
1D	3	IWB51439		89.9
1D	3	IWB43648		89.9
1D	3	IWA2021		89.9
1D	3	IWB57713		89.9
1D	3	IWB7250		91.1
1D	3	IWB10778		91.1
1D	3	IWB12851		91.1
1D	3	IWB46866		91.1
1D	3	IWB11260		91.1
1D	3	IWB17816		91.1
1D	3	IWB31938		91.1
1D	3	IWB6723		91.1
1D	3	IWB31940		91.1
1D	3	IWA5577		91.1
1D	3	IWB31799		91.5
1D	3	IWA5232		91.9
1D	3	IWA5234		91.9
1D	3	IWB35103		91.9
1D	3	IWA5235		91.9
1D	3	IWB4265		91.9
1D	3	IWB9742		91.9
1D	3	IWB27183		92.3
1D	3	IWA1631		92.3
1D	3	IWB43083		92.3
1D	3	IWA2340		92.3
1D	3	IWB35348		92.3
1D	3	IWB26941		92.3
1D	3	IWB60890		92.3
1D	3	IWB57122		92.3
1D	3	IWB6651		92.3
1D	3	IWB50995		92.7
1D	3	IWB53482		92.7
1D	3	IWB56727		93.1
1D	3	IWB62143		93.5
1D	3	IWB40766		93.5
1D	3	IWB51773		93.5
1D	3	IWB51771		93.5
1D	3	IWB51772		93.5
1D	3	IWB35261		93.5
1D	3	IWB40767		93.5
1D	3	IWB27436		93.9
1D	3	IWB35227		93.9
1D	3	IWB23980		95.2
1D	3	IWA7023		97.9
1D	3	IWB34724		97.9
1D	3	IWB51437		97.9
1D	3	IWB36010		97.9
1D	3	IWB64774		97.9
1D	3	IWA5182		97.9
1D	3	IWB35314		97.9
1D	3	IWB19412		98.3
1D	3	IWB29028		98.3
1D	3	IWB49445		98.3
1D	3	IWB29054		98.3
1D	3	IWB35600		98.3
1D	3	IWB9153		98.7
1D	3	IWA3547		100.3
1D	3	IWA3549		100.3
1D	3	IWB11807		100.3
1D	3	IWA3548		100.3
2A	4	IWB23669		0
2A	4	IWB32285		4.8
2A	4	IWB59049		4.8
2A	4	IWB12769		5.7
2A	4	IWB10499		11.3
2A	4	IWB32072		11.3
2A	4	IWB56555		11.3
2A	4	IWB63138		11.3
2A	4	IWB10500		11.3
2A	4	IWB22684		11.3
2A	4	IWB48972		11.3
2A	4	IWA2059		11.3
2A	4	IWB29385		11.3
2A	4	IWB30909		11.3
2A	4	IWB10663		11.3
2A	4	IWB7354		11.3
2A	4	IWB36267		11.3
2A	4	IWA2696		11.3
2A	4	IWB3665		11.3
2A	4	IWB10662		11.3
2A	4	IWB63132		11.3
2A	4	IWB38844		16.6
2A	4	IWB10896		16.6
2A	4	IWB54033		22.1
2A	4	IWA4215		28.1
2A	4	IWB7033		28.1
2A	4	IWA4216		28.1
2A	4	IWB52303		28.1
2A	4	IWA4213		28.1
2A	4	IWA4214		28.1
2A	4	IWA4212		28.1
2A	4	IWB52304		28.1
2A	4	IWB25267		28.5
2A	4	IWB72462		28.5
2A	4	IWB50190		28.5
2A	4	IWB40186		28.5
2A	4	IWB72463		28.5
2A	4	IWB41735		28.5
2A	4	IWA3280		30.1
2A	4	IWA6478		30.1
2A	4	IWB50806		30.1
2A	4	IWB41737		30.1
2A	4	IWB1222		30.1
2A	4	IWA6477		30.1
2A	4	IWB71058		30.1
2A	4	IWB35347		30.1
2A	4	IWB53117		30.1
2A	4	IWB28073		32.1
2A	4	IWB9740		32.1
2A	4	IWB46583		32.1
2A	4	IWB30109		32.1
2A	4	IWB30108		32.1
2A	4	IWB6858		32.1
2A	4	IWA4385		32.1
2A	4	IWB53010		32.1
2A	4	IWB11734		32.1
2A	4	IWA3520		32.1
2A	4	IWB10255		34.2
2A	4	IWA6250		37.4
2A	4	IWB51951		46.3
2A	4	IWA2731		46.3
2A	4	IWB73038		46.3
2A	4	IWA8424		46.3
2A	4	IWB11289		46.3
2A	4	IWA2067		46.3
2A	4	IWB63547		47.2
2A	4	IWB10490		47.2
2A	4	IWB38011		52.1
2A	4	IWB8064		52.1
2A	4	IWB72480		52.1
2A	4	IWB25847		52.1
2A	4	IWB4499		52.1
2A	4	IWB8065		52.1
2A	4	IWB32218		52.1
2A	4	IWA5022		52.1
2A	4	IWB48066		52.1
2A	4	IWA5893		52.1
2A	4	IWB48065		52.1
2A	4	IWB1047		52.5
2A	4	IWB72304		52.5
2A	4	IWB25061		52.5
2A	4	IWA901		52.5
2A	4	IWB60443		52.5
2A	4	IWB41359		52.5
2A	4	IWB50422		52.5
2A	4	IWA2005		52.5
2A	4	IWB47796		52.5
2A	4	IWB55048		52.5
2A	4	IWB47747		52.5
2A	4	IWB35327		52.5
2A	4	IWB22683		52.5
2A	4	IWA5824		52.5
2A	4	IWA5793		52.5
2A	4	IWA562		52.5
2A	4	IWA2006		52.5
2A	4	IWB65942		52.5
2A	4	IWB53662		52.5
2A	4	IWB73597		52.5
2A	4	IWB8937		52.5
2A	4	IWB45777		52.5
2A	4	IWB8202		52.5
2A	4	IWA5495		52.5
2A	4	IWB62645		52.5
2A	4	IWA2007		52.5
2A	4	IWB49021		52.5
2A	4	IWB71879		52.5
2A	4	IWB71880		52.5
2A	4	IWB53663		52.5
2A	4	IWB9926		52.5
2A	4	IWB73981		52.5
2A	4	IWB30556		52.5
2A	4	IWA991		52.5
2A	4	IWB8160		52.5
2A	4	IWB53660		52.5
2A	4	IWB72303		52.5
2A	4	IWB8679		52.5
2A	4	IWB62779		52.9
2A	4	IWB3724		64
2A	4	IWA2758		64
2A	4	IWB49580		64
2A	4	IWB1773		64
2A	4	IWA534		64
2A	4	IWB49579		64
2A	4	IWB53484		64
2A	4	IWA533		64
2A	4	IWB30272		64.4
2A	4	IWA2262		64.8
2A	4	IWA3842		64.8
2A	4	IWB21883		66
2A	4	IWB10151		66
2A	4	IWB26940		66
2A	4	IWA5092		66
2A	4	IWB37169		66
2A	4	IWB54724		66
2A	4	IWA5922		66.4
2A	4	IWB54900		66.4
2A	4	IWA2503		66.4
2A	4	IWB72435		66.4
2A	4	IWB13733		66.4
2A	4	IWA7336		66.4
2A	4	IWB770		66.4
2A	4	IWB61326		66.4
2A	4	IWB64294		66.4
2A	4	IWB1463		66.4
2A	4	IWB63021		66.4
2A	4	IWA6810		66.4
2A	4	IWB37434		66.4
2A	4	IWA309		66.4
2A	4	IWB21682		66.4
2A	4	IWB34366		66.4
2A	4	IWB46970		66.4
2A	4	IWA2537		66.4
2A	4	IWB62239		66.4
2A	4	IWA1533		66.4
2A	4	IWB50340		66.4
2A	4	IWB62894		66.4
2A	4	IWB26856		66.4
2A	4	IWB2842		66.4
2A	4	IWA5522		66.4
2A	4	IWB50992		66.4
2A	4	IWA6027		66.4
2A	4	IWB54901		66.4
2A	4	IWB58427		66.4
2A	4	IWB73402		66.4
2A	4	IWA5744		66.4
2A	4	IWB22784		66.4
2A	4	IWB71241		66.4
2A	4	IWB30726		66.4
2A	4	IWB72292		66.4
2A	4	IWA2605		66.4
2A	4	IWA588		66.4
2A	4	IWA5188		66.4
2A	4	IWA1532		66.4
2A	4	IWB57773		66.4
2A	4	IWB44850		66.4
2A	4	IWB73280		66.4
2A	4	IWB62139		66.4
2A	4	IWA5187		66.4
2A	4	IWA7969		66.4
2A	4	IWB61262		66.4
2A	4	IWB14535		66.4
2A	4	IWB66242		66.4
2A	4	IWA5219		66.4
2A	4	IWB51566		66.4
2A	4	IWB53389		66.4
2A	4	IWB35196		67.6
2A	4	IWA3839		67.6
2A	4	IWA6753		67.6
2A	4	IWB60241		67.6
2A	4	IWB54068		68.4
2A	4	IWB54084		69.2
2A	4	IWB8405		69.2
2A	4	IWA5068		69.2
2A	4	IWB70		71.7
2A	4	IWA3151		71.7
2A	4	IWB10990		71.7
2A	4	IWB65306		74.2
2A	4	IWA488		76.4
2A	4	IWA1174		76.8
2A	4	IWB24660		76.8
2A	4	IWB26874		76.8
2A	4	IWB44472		81.8
2A	4	IWB39170		81.8
2A	4	IWB47745		81.8
2A	4	IWB9073		81.8
2A	4	IWB49322		81.8
2A	4	IWB68780		81.8
2A	4	IWB2698		81.8
2A	4	IWB25523		81.8
2A	4	IWB54274		81.8
2A	4	IWB69358		81.8
2A	4	IWB61087		81.8
2A	4	IWB61764		81.8
2A	4	IWB65815		81.8
2A	4	IWB65467		85.6
2A	4	IWB34815		85.6
2A	4	IWB50176		89.4
2A	4	IWA5243		89.4
2A	4	IWA5244		89.4
2A	4	IWB63497		89.4
2A	4	IWB9494		89.4
2A	4	IWB49283		89.4
2A	4	IWB52244		89.4
2A	4	IWB61750		89.4
2A	4	IWB50309		89.4
2A	4	IWB50018		89.4
2A	4	IWA7998		89.4
2A	4	IWB24563		89.9
2A	4	IWB32430		92.8
2A	4	IWB28454		92.8
2A	4	IWB34517		92.8
2A	4	IWA7339		92.8
2A	4	IWB47525		92.8
2A	4	IWB32429		92.8
2A	4	IWB28453		92.8
2A	4	IWB47527		92.8
2A	4	IWB40126		92.8
2A	4	IWB47526		92.8
2A	4	IWB1036		93.2
2A	4	IWA4733		93.2
2A	4	IWB22730		93.2
2A	4	IWB58832		93.2
2A	4	IWB55262		93.2
2A	4	IWB844		93.2
2A	4	IWA4732		93.2
2A	4	IWA2092		93.2
2A	4	IWB11614		93.2
2A	4	IWA1275		93.2
2A	4	IWB43663		93.2
2A	4	IWB43664		93.2
2A	4	IWB7714		97.7
2A	4	IWB29791		97.7
2A	4	IWB64643		97.7
2A	4	IWA6844		98.5
2A	4	IWB12332		98.5
2A	4	IWA6499		98.5
2A	4	IWB2479		98.5
2A	4	IWB59867		98.5
2A	4	IWB38411		98.5
2A	4	IWA5215		98.5
2A	4	IWB59866		98.5
2A	4	IWB1411		98.5
2A	4	IWB5499		98.5
2A	4	IWB62504		98.5
2A	4	IWB40946		98.5
2A	4	IWA572		98.5
2A	4	IWA5463		98.5
2A	4	IWB52510		98.5
2A	4	IWB38412		98.5
2A	4	IWB49008		98.5
2A	4	IWB12761		98.5
2A	4	IWB29311		98.5
2A	4	IWB2708		98.5
2A	4	IWA5216		98.5
2A	4	IWB34556		98.5
2A	4	IWB22408		98.5
2A	4	IWA7540		98.5
2A	4	IWB65374		98.5
2A	4	IWB7166		98.5
2A	4	IWB25128		98.5
2A	4	IWA2884		98.5
2A	4	IWB39857		98.5
2A	4	IWA7166		98.5
2A	4	IWA5462		98.5
2A	4	IWB52511		98.5
2A	4	IWB4615		99.7
2A	4	IWB26200		99.7
2A	4	IWB5469		99.7
2A	4	IWB60667		99.7
2A	4	IWB31357		99.7
2A	4	IWB56895		99.7
2A	4	IWB11764		100.1
2A	4	IWB47578		100.1
2A	4	IWB57860		100.9
2A	4	IWA4375		100.9
2A	4	IWA2157		100.9
2A	4	IWB32895		100.9
2A	4	IWB36821		100.9
2A	4	IWA7864		100.9
2A	4	IWA173		100.9
2A	4	IWB45747		100.9
2A	4	IWA4373		100.9
2A	4	IWB9653		100.9
2A	4	IWB8088		101.7
2A	4	IWB54273		103.3
2A	4	IWB74972		103.7
2A	4	IWB64379		104.1
2A	4	IWB11090		104.1
2A	4	IWB72716		128.6
2A	4	IWA2051		128.6
2A	4	IWA3920		128.6
2A	4	IWB72718		128.6
2A	4	IWA3919		128.6
2A	4	IWB835		129
2A	4	IWA8040		129
2A	4	IWA8041		129
2A	4	IWA5685		129
2A	4	IWB43225		129
2A	4	IWA5686		129
2A	4	IWB10957		129
2A	4	IWB10956		129
2A	4	IWB12477		129
2A	4	IWB47478		129.4
2A	4	IWA4336		129.4
2A	4	IWB1937		129.4
2A	4	IWB20949		129.4
2A	4	IWB55858		129.8
2A	4	IWB6625		129.8
2A	4	IWB7270		129.8
2A	4	IWB34626		129.8
2A	4	IWB56801		129.8
2A	4	IWB26297		130.6
2A	4	IWA2370		130.6
2A	4	IWB26296		130.6
2A	4	IWB51957		130.6
2A	4	IWB5861		130.6
2A	4	IWB36028		130.6
2A	4	IWB60040		130.6
2A	4	IWB43349		130.6
2A	4	IWB70188		132
2A	4	IWB51443		141.4
2A	4	IWB65881		144.2
2A	4	IWB61119		144.2
2A	4	IWB3440		145.4
2A	4	IWB7597		145.4
2A	4	IWA5007		146.2
2A	4	IWB71975		146.2
[truncated: 6,728 more rows]
