# Supplementary material for: Characterization of the Resistance to Powdery Mildew and Leaf Rust Carried by the Bread Wheat Cultivar Victo
Source: Int J Mol Sci. 2021 Mar 18;22(6):3109. doi: 10.3390/ijms22063109 (PMC8003046; doi:10.3390/ijms22063109)
Supplement: Supplementary file 1 [file ijms-22-03109-s001.zip › Supplementary_Files/Table S3.xlsx]

## Sheet: Foglio1
Table S3: Origins of powdery mildew resistance genes previously mapped to the long arm of chromosome 7A. The flanking markers and their position on the Chinese spring genome were reported.
Resistance gene	Origin	Flanking markers (Kb)		References
PmNCA6	T.monococcum	cfa2019 (583990,427)	barc121 (611837,834)	39
PmTb7A.1	T.boeticum	cfa2019 (583990,427)	wmc633 (688622,183)	40
PmTb7A.2	T.boeticum	mag1759 (724134,656)	mag2185 (726816,006)	40
Pm37	T. timopheevii	gwm332 (681389,015)	wmc790 (684109,126)	41
PmNCA4	T.monococcum	barc292 (648682,291)	wmc525 (713868,625)	42
PmNAG11	T.monococcum	gwm332 (681389,015)	wmc525 (713868,625)	42
mlAG12	T. timopheevii	wmc273 (717078,374)	mag2185 (726816,006)	43
mlRD30	T.aestivum	gwm344 (727411,832)	ksuH9 (734045,489)	44
PmU	T. urartu	wmc273 (717078,374)	cfa2257 (732303,537)	45
MlWE18	T. dicoccoides	mag1759 (724134,656)	cfa2240 (736503,656)	46
mlUM15	Ae. neglecta	cfa2040 (717078,361)	cfa2257 (732303,537)	47
Pm59	T.aestivum	mag1714 (724086,349)	mag1759 (724134,656)	48
Pm1	T.aestivum	mag1759 (724134,656)	mag2185 (726816,006)	49-50
Mlm80	T.boeticum	mag1759 (724134,656)	mag2185 (726816,006)	51
Mlm2033	T.monococcum	mag1759 (724134,656)	mag2185 (726816,006)	51
mlIW72	T. dicoccoides	mag1759 (724134,656)	mag2185 (726816,006)	52
mlIW172	T. dicoccoides	mag1757 (724119,123)	gwm344 (727411,832)	53
HSM1	T. dicoccoides	mag1759 (724134,656)	gwm344 (727411,832)	54
PmG16	T. dicoccoides	gwm344 (727411,832)	wmc809 (728363,997)	55
