# Supplementary material for: Characterization of the Resistance to Powdery Mildew and Leaf Rust Carried by the Bread Wheat Cultivar Victo
Source: Int J Mol Sci. 2021 Mar 18;22(6):3109. doi: 10.3390/ijms22063109 (PMC8003046; doi:10.3390/ijms22063109)
Supplement: Supplementary file 1 [file ijms-22-03109-s001.zip › Supplementary_Files/Table S4.xlsx]

## Sheet: Foglio1
Table S4: Primer pairs developed to amplify the Lr1 gene
Primer Name	Primer Forward	Primer Reverse
P1	CCCAAGCGTGATGGCATCTT	TCTTCCCCAACTGCCCACGC
P2	AGCAAGCAAGCAATCCCCACA	CCCCTGGACCAACTATAGGAAGAACAGA
P3	GCCGCAGATTGGATCCACAA	GATGCCTACTGCAACCCAGAAATG
P4	TTTCCTATTGTGGCCTTTTCCCCG	CAGTAGCTTCCTCCTTGGTTGCC
P5	GGAGAGCATGGGATTTGAACTGTC	CCAACACAGAAAGAGCTGGGAAACAG
P6	TCGAAAGATGCGACGGTTTGTTCC	CCCTTGAGGAAGGGACTGTAGACC
P7	TGCTCCTATTTGCAACCTCCTCG	CCGGGGGTCATATCCTCCTTTTCTAA
P8	GTGGCTTTGATTTCAGAGCTGATGCC	CGCCAATCATCTAGGTCCAGGAAT
P9	TGCCTGAAGACTTTAGCCACCTTG	GGACCAACGGTACCACCATGATTTAC
P10	AGTTTTGCATTACCGGCTTGGG	ATCCAGCAGATCCTCCGCCT
P11	GCGTACGTGGACAGCCTGGA	CCAGACCCTGACTTGGAAGTGCTC
P12	TTGGTGGACCAACTACAGATGCTG	CGGAAGACAAAACTGCCATCCA
P13	GATTGTTATAGGGTATGGCGGTGC	CGAGGAGGTTGCAAATAGGAGCA
P14	CAGCAGATATGCTCTCAGAGGCG	GGCAGATCATGCAGCAGAATGAAG
P15	GAAGCAACCCAGATTTATCCGTCTCG	GCAGCTACTCAGGAGGCCTAAATGAA
