# Supplementary material for: Characterization of the Resistance to Powdery Mildew and Leaf Rust Carried by the Bread Wheat Cultivar Victo
Source: Int J Mol Sci. 2021 Mar 18;22(6):3109. doi: 10.3390/ijms22063109 (PMC8003046; doi:10.3390/ijms22063109)
Supplement: Supplementary file 1 [file ijms-22-03109-s001.zip › Supplementary_Files/Table S5.xlsx]

## Sheet: Foglio1
Table S5: BLAST results obtained using the VICTO and the cloned Lr1 sequences (GeneBank Acc. N. ABS29034.1) as a query towards the Chinese Spring reference genome The E value, percentage of identity and percentage of coverage were reported.
					Blast versus VICTO			Blast versus the cloned sequence Lr1
Chinese Spring Gene	Chromosome	Start	End	Annotation	E value	Identity (%)	coverage (%)	E value	Identity (%)	coverage (%)
TraesCS5D01G559100	chr5D	560495049	560503654	Disease resistance protein (NBS-LRR class) family	Not significant similarity found			Not significant similarity found
TraesCS5D01G559200	chr5D	560533744	560539016	Disease resistance protein (NBS-LRR class) family	Not significant similarity found			Not significant similarity found
TraesCS5D01G560500	chr5D	561637590	561645324	NBS-LRR disease resistance protein-like protein	0	88.75	91	0	88.83	91
TraesCS5D01G561100	chr5D	561803024	561804151	Leucine-rich repeat receptor-like protein kinase	Not significant similarity found			Not significant similarity found
TraesCS5D01G561200	chr5D	561895926	561898878	Disease resistance protein (NBS-LRR class) family	0	95.73	100	0	95.73	100
TraesCS5D01G561300	chr5D	561923075	561927513	NBS-LRR disease resistance protein-like protein	0	88.07	93	0	88.07	93
TraesCS5D01G561400	chr5D	561949925	561957704	Disease resistance protein (NBS-LRR class) family	Not significant similarity found			Not significant similarity found
TraesCS5D01G563400	chr5D	562430669	562431781	Leucine-rich repeat receptor-like protein kinase	Not significant similarity found			Not significant similarity found
TraesCS5D01G563500	chr5D	562486969	562488335	Leucine-rich repeat receptor-like protein kinase	Not significant similarity found			Not significant similarity found
TraesCS5D01G563600	chr5D	562529984	562531111	Leucine-rich repeat receptor-like protein kinase	Not significant similarity found			Not significant similarity found
TraesCS5D01G563700	chr5D	562532624	562533742	Leucine-rich repeat receptor-like protein kinase	Not significant similarity found			Not significant similarity found
TraesCS5D01G564000	chr5D	562719951	562726673	Pleiotropic drug resistance ABC transporter	Not significant similarity found			Not significant similarity found
