# Supplementary material for: Characterization of the Resistance to Powdery Mildew and Leaf Rust Carried by the Bread Wheat Cultivar Victo
Source: Int J Mol Sci. 2021 Mar 18;22(6):3109. doi: 10.3390/ijms22063109 (PMC8003046; doi:10.3390/ijms22063109)
Supplement: Supplementary file 1 [file ijms-22-03109-s001.zip › Supplementary_Files/Table S6.xlsx]

## Sheet: Foglio1
Table S6: Transcriptional profile of candidate genes selected for powdery mildew in response to biotic stresses in leaves and shoots retrieve from the ExpVIP platform. Seedling (S) and vegetative (V) developing stages are considered. Different timepoint, expressed as hour post inoculation (hpi) and days post inoculation (dpi) are indicated. Different disease are considered: stripe rust (Yr), powd…
Gene	Experimental parameters selected	Experimental parameters labels	log2 (tpm)
TraesCS7A01G550000	leaves/shoots, seedling, none, none(n=37)	S_mock	0
TraesCS7A01G550000	leaves/shoots, vegetative, none, none(n=90)	V_mock	0
TraesCS7A01G550000	leaves/shoots, seedling, disease, stripe rust mixture 6/14 days(n=1)	S_Yr_6-14dpi	0
TraesCS7A01G550000	leaves/shoots, seedling, disease, Powdery mildew pathogen E09 72 hours(n=3)	S_Pm_72hpi	0
TraesCS7A01G550000	leaves/shoots, seedling, disease, Powdery mildew pathogen E09 48 hours(n=3)	S_Pm_48hpi	0
TraesCS7A01G550000	leaves/shoots, seedling, disease, Powdery mildew pathogen E09 24 hours(n=3)	S_Pm_24hpi	0
TraesCS7A01G550000	leaves/shoots, seedling, disease, stripe rust pathogen CYR31 72 hours(n=3)	S_Yr_72hpi	0
TraesCS7A01G550000	leaves/shoots, seedling, disease, stripe rust pathogen CYR31 48 hours(n=3)	S_Yr_48hpi	0
TraesCS7A01G550000	leaves/shoots, seedling, disease, stripe rust pathogen CYR31 24 hours(n=3)	S_Yr_24hpi	0
TraesCS7A01G550000	leaves/shoots, seedling, none, mock inoculation 36 hours(n=4)	S_mock_36hpi	0.18469
TraesCS7A01G550000	leaves/shoots, seedling, disease, Fusarium pseudograminearum inoculation 36 hours(n=4)	S_Cr_36hpi	0.304323
TraesCS7A01G550000	leaves/shoots, seedling, disease, Zymoseptoria tritici inoculation 1 day(n=3)	S_Stb_24hpi	0
TraesCS7A01G550000	leaves/shoots, seedling, none, mock inoculation 21 days(n=3)	S_mock_21dpi	0
TraesCS7A01G550000	leaves/shoots, seedling, none, mock inoculation 14 days(n=3)	S_mock_14dpi	0
TraesCS7A01G550000	leaves/shoots, seedling, none, mock inoculation 9 days(n=3)	S_mock_9dpi	0
TraesCS7A01G550000	leaves/shoots, seedling, none, mock inoculation 4 days(n=3)	S_mock_4dpi	0
TraesCS7A01G550000	leaves/shoots, seedling, none, mock inoculation 1 day(n=3)	S_mock_24hpi	0
TraesCS7A01G550000	leaves/shoots, seedling, disease, Zymoseptoria tritici inoculation 21 days(n=3)	S_Stb_21dpi	0
TraesCS7A01G550000	leaves/shoots, seedling, disease, Zymoseptoria tritici inoculation 14 days(n=3)	S_Stb_14dpi	0
TraesCS7A01G550000	leaves/shoots, seedling, disease, Zymoseptoria tritici inoculation 9 days(n=3)	S_Stb_9dpi	0
TraesCS7A01G550000	leaves/shoots, seedling, disease, Zymoseptoria tritici inoculation 4 days(n=3)	S_Stb_4dpi	0
TraesCS7A01G550000	leaves/shoots, seedling, disease, Fusarium pseudograminearum inoculation 5 days(n=12)	S_Cr_5dpi	0
TraesCS7A01G550000	leaves/shoots, seedling, none, mock inoculation 5 days(n=12)	S_mock_5dpi	0
TraesCS7A01G550000	leaves/shoots, seedling, disease, Fusarium pseudograminearum inoculation 3 days(n=12)	S_Cr_72dpi	0
TraesCS7A01G550000	leaves/shoots, seedling, none, mock inoculation 3 days(n=12)	S_mock_72dpi	0
TraesCS7A01G550000	leaves/shoots, vegetative, none, control(n=6)	V_mock	0
TraesCS7A01G550000	leaves/shoots, vegetative, disease, stripe rust pathogen 87/66 1 day(n=6)	V_Yr_24hpi	0
TraesCS7A01G550000	leaves/shoots, vegetative, disease, stripe rust pathogen 87/66 2 days(n=6)	V_Yr_48hpi	0
TraesCS7A01G550000	leaves/shoots, vegetative, disease, stripe rust pathogen 87/66 3 days(n=6)	V_Yr_72hpi	0
TraesCS7A01G550000	leaves/shoots, vegetative, disease, stripe rust pathogen 87/66 5 days(n=6)	V_Yr_5dpi	0
TraesCS7A01G550000	leaves/shoots, vegetative, disease, stripe rust pathogen 87/66 7 days(n=3)	V_Yr_7dpi	0
TraesCS7A01G550000	leaves/shoots, vegetative, disease, stripe rust pathogen 87/66 9 days(n=3)	V_Yr_9dpi	0
TraesCS7A01G550000	leaves/shoots, vegetative, disease, stripe rust pathogen 87/66 11 days(n=3)	V_Yr_11dpi	0
TraesCS7A01G550000	leaves/shoots, seedling, disease, Septoria tritici 4 days(n=2)	S_Stb_4dpi	0
TraesCS7A01G550000	leaves/shoots, seedling, disease, Septoria tritici 10 days(n=1)	S_Stb_10dpi	0
TraesCS7A01G550000	leaves/shoots, seedling, disease, Septoria tritici 13 days(n=1)	S_Stb_13dpi	0
TraesCS7A01G550100	leaves/shoots, seedling, none, none(n=37)	S_mock	0.340025
TraesCS7A01G550100	leaves/shoots, vegetative, none, none(n=90)	V_mock	0
TraesCS7A01G550100	leaves/shoots, seedling, disease, stripe rust mixture 6/14 days(n=1)	S_Yr_6-14dpi	0
TraesCS7A01G550100	leaves/shoots, seedling, disease, Powdery mildew pathogen E09 72 hours(n=3)	S_Pm_72hpi	0.955013
TraesCS7A01G550100	leaves/shoots, seedling, disease, Powdery mildew pathogen E09 48 hours(n=3)	S_Pm_48hpi	0
TraesCS7A01G550100	leaves/shoots, seedling, disease, Powdery mildew pathogen E09 24 hours(n=3)	S_Pm_24hpi	0
TraesCS7A01G550100	leaves/shoots, seedling, disease, stripe rust pathogen CYR31 72 hours(n=3)	S_Yr_72hpi	0
TraesCS7A01G550100	leaves/shoots, seedling, disease, stripe rust pathogen CYR31 48 hours(n=3)	S_Yr_48hpi	0.102984
TraesCS7A01G550100	leaves/shoots, seedling, disease, stripe rust pathogen CYR31 24 hours(n=3)	S_Yr_24hpi	0.329277
TraesCS7A01G550100	leaves/shoots, seedling, none, mock inoculation 36 hours(n=4)	S_mock_36hpi	0
TraesCS7A01G550100	leaves/shoots, seedling, disease, Fusarium pseudograminearum inoculation 36 hours(n=4)	S_Cr_36hpi	0
TraesCS7A01G550100	leaves/shoots, seedling, disease, Zymoseptoria tritici inoculation 1 day(n=3)	S_Stb_24hpi	0
TraesCS7A01G550100	leaves/shoots, seedling, none, mock inoculation 21 days(n=3)	S_mock_21dpi	0
TraesCS7A01G550100	leaves/shoots, seedling, none, mock inoculation 14 days(n=3)	S_mock_14dpi	0
TraesCS7A01G550100	leaves/shoots, seedling, none, mock inoculation 9 days(n=3)	S_mock_9dpi	0
TraesCS7A01G550100	leaves/shoots, seedling, none, mock inoculation 4 days(n=3)	S_mock_4dpi	0
TraesCS7A01G550100	leaves/shoots, seedling, none, mock inoculation 1 day(n=3)	S_mock_24hpi	0
TraesCS7A01G550100	leaves/shoots, seedling, disease, Zymoseptoria tritici inoculation 21 days(n=3)	S_Stb_21dpi	0
TraesCS7A01G550100	leaves/shoots, seedling, disease, Zymoseptoria tritici inoculation 14 days(n=3)	S_Stb_14dpi	0
TraesCS7A01G550100	leaves/shoots, seedling, disease, Zymoseptoria tritici inoculation 9 days(n=3)	S_Stb_9dpi	0
TraesCS7A01G550100	leaves/shoots, seedling, disease, Zymoseptoria tritici inoculation 4 days(n=3)	S_Stb_4dpi	0
TraesCS7A01G550100	leaves/shoots, seedling, disease, Fusarium pseudograminearum inoculation 5 days(n=12)	S_Cr_5dpi	0
TraesCS7A01G550100	leaves/shoots, seedling, none, mock inoculation 5 days(n=12)	S_mock_5dpi	0
TraesCS7A01G550100	leaves/shoots, seedling, disease, Fusarium pseudograminearum inoculation 3 days(n=12)	S_Cr_72dpi	0
TraesCS7A01G550100	leaves/shoots, seedling, none, mock inoculation 3 days(n=12)	S_mock_72dpi	0
TraesCS7A01G550100	leaves/shoots, vegetative, none, control(n=6)	V_mock	0
TraesCS7A01G550100	leaves/shoots, vegetative, disease, stripe rust pathogen 87/66 1 day(n=6)	V_Yr_24hpi	0.785932
TraesCS7A01G550100	leaves/shoots, vegetative, disease, stripe rust pathogen 87/66 2 days(n=6)	V_Yr_48hpi	0.0178499
TraesCS7A01G550100	leaves/shoots, vegetative, disease, stripe rust pathogen 87/66 3 days(n=6)	V_Yr_72hpi	0
TraesCS7A01G550100	leaves/shoots, vegetative, disease, stripe rust pathogen 87/66 5 days(n=6)	V_Yr_5dpi	0
TraesCS7A01G550100	leaves/shoots, vegetative, disease, stripe rust pathogen 87/66 7 days(n=3)	V_Yr_7dpi	0
TraesCS7A01G550100	leaves/shoots, vegetative, disease, stripe rust pathogen 87/66 9 days(n=3)	V_Yr_9dpi	0
TraesCS7A01G550100	leaves/shoots, vegetative, disease, stripe rust pathogen 87/66 11 days(n=3)	V_Yr_11dpi	0.63698
TraesCS7A01G550100	leaves/shoots, seedling, disease, Septoria tritici 4 days(n=2)	S_Stb_4dpi	0.425653
TraesCS7A01G550100	leaves/shoots, seedling, disease, Septoria tritici 10 days(n=1)	S_Stb_10dpi	0.886488
TraesCS7A01G550100	leaves/shoots, seedling, disease, Septoria tritici 13 days(n=1)	S_Stb_13dpi	0.936493
TraesCS7A01G550200	leaves/shoots, seedling, none, none(n=37)	S_mock	0.239211
TraesCS7A01G550200	leaves/shoots, vegetative, none, none(n=90)	V_mock	0
TraesCS7A01G550200	leaves/shoots, seedling, disease, stripe rust mixture 6/14 days(n=1)	S_Yr_6-14dpi	0
TraesCS7A01G550200	leaves/shoots, seedling, disease, Powdery mildew pathogen E09 72 hours(n=3)	S_Pm_72hpi	0
TraesCS7A01G550200	leaves/shoots, seedling, disease, Powdery mildew pathogen E09 48 hours(n=3)	S_Pm_48hpi	0
TraesCS7A01G550200	leaves/shoots, seedling, disease, Powdery mildew pathogen E09 24 hours(n=3)	S_Pm_24hpi	0
TraesCS7A01G550200	leaves/shoots, seedling, disease, stripe rust pathogen CYR31 72 hours(n=3)	S_Yr_72hpi	0
TraesCS7A01G550200	leaves/shoots, seedling, disease, stripe rust pathogen CYR31 48 hours(n=3)	S_Yr_48hpi	0
TraesCS7A01G550200	leaves/shoots, seedling, disease, stripe rust pathogen CYR31 24 hours(n=3)	S_Yr_24hpi	0
TraesCS7A01G550200	leaves/shoots, seedling, none, mock inoculation 36 hours(n=4)	S_mock_36hpi	0
TraesCS7A01G550200	leaves/shoots, seedling, disease, Fusarium pseudograminearum inoculation 36 hours(n=4)	S_Cr_36hpi	0
TraesCS7A01G550200	leaves/shoots, seedling, disease, Zymoseptoria tritici inoculation 1 day(n=3)	S_Stb_24hpi	0
TraesCS7A01G550200	leaves/shoots, seedling, none, mock inoculation 21 days(n=3)	S_mock_21dpi	0
TraesCS7A01G550200	leaves/shoots, seedling, none, mock inoculation 14 days(n=3)	S_mock_14dpi	0
TraesCS7A01G550200	leaves/shoots, seedling, none, mock inoculation 9 days(n=3)	S_mock_9dpi	0
TraesCS7A01G550200	leaves/shoots, seedling, none, mock inoculation 4 days(n=3)	S_mock_4dpi	0
TraesCS7A01G550200	leaves/shoots, seedling, none, mock inoculation 1 day(n=3)	S_mock_24hpi	0
TraesCS7A01G550200	leaves/shoots, seedling, disease, Zymoseptoria tritici inoculation 21 days(n=3)	S_Stb_21dpi	0
TraesCS7A01G550200	leaves/shoots, seedling, disease, Zymoseptoria tritici inoculation 14 days(n=3)	S_Stb_14dpi	0
TraesCS7A01G550200	leaves/shoots, seedling, disease, Zymoseptoria tritici inoculation 9 days(n=3)	S_Stb_9dpi	0
TraesCS7A01G550200	leaves/shoots, seedling, disease, Zymoseptoria tritici inoculation 4 days(n=3)	S_Stb_4dpi	0
TraesCS7A01G550200	leaves/shoots, seedling, disease, Fusarium pseudograminearum inoculation 5 days(n=12)	S_Cr_5dpi	0.349196
TraesCS7A01G550200	leaves/shoots, seedling, none, mock inoculation 5 days(n=12)	S_mock_5dpi	0.685414
TraesCS7A01G550200	leaves/shoots, seedling, disease, Fusarium pseudograminearum inoculation 3 days(n=12)	S_Cr_72dpi	0.863261
TraesCS7A01G550200	leaves/shoots, seedling, none, mock inoculation 3 days(n=12)	S_mock_72dpi	0.83523
TraesCS7A01G550200	leaves/shoots, vegetative, none, control(n=6)	V_mock	0
TraesCS7A01G550200	leaves/shoots, vegetative, disease, stripe rust pathogen 87/66 1 day(n=6)	V_Yr_24hpi	0
TraesCS7A01G550200	leaves/shoots, vegetative, disease, stripe rust pathogen 87/66 2 days(n=6)	V_Yr_48hpi	0
TraesCS7A01G550200	leaves/shoots, vegetative, disease, stripe rust pathogen 87/66 3 days(n=6)	V_Yr_72hpi	0
TraesCS7A01G550200	leaves/shoots, vegetative, disease, stripe rust pathogen 87/66 5 days(n=6)	V_Yr_5dpi	0
TraesCS7A01G550200	leaves/shoots, vegetative, disease, stripe rust pathogen 87/66 7 days(n=3)	V_Yr_7dpi	0
TraesCS7A01G550200	leaves/shoots, vegetative, disease, stripe rust pathogen 87/66 9 days(n=3)	V_Yr_9dpi	0
TraesCS7A01G550200	leaves/shoots, vegetative, disease, stripe rust pathogen 87/66 11 days(n=3)	V_Yr_11dpi	0
TraesCS7A01G550200	leaves/shoots, seedling, disease, Septoria tritici 4 days(n=2)	S_Stb_4dpi	0
TraesCS7A01G550200	leaves/shoots, seedling, disease, Septoria tritici 10 days(n=1)	S_Stb_10dpi	0
TraesCS7A01G550200	leaves/shoots, seedling, disease, Septoria tritici 13 days(n=1)	S_Stb_13dpi	0
TraesCS7A01G551900	leaves/shoots, seedling, none, none(n=37)	S_mock	1.30323
TraesCS7A01G551900	leaves/shoots, vegetative, none, none(n=90)	V_mock	1.95169
TraesCS7A01G551900	leaves/shoots, seedling, disease, stripe rust mixture 6/14 days(n=1)	S_Yr_6-14dpi	1.792
TraesCS7A01G551900	leaves/shoots, seedling, disease, Powdery mildew pathogen E09 72 hours(n=3)	S_Pm_72hpi	1.08536
TraesCS7A01G551900	leaves/shoots, seedling, disease, Powdery mildew pathogen E09 48 hours(n=3)	S_Pm_48hpi	0
TraesCS7A01G551900	leaves/shoots, seedling, disease, Powdery mildew pathogen E09 24 hours(n=3)	S_Pm_24hpi	0.127219
TraesCS7A01G551900	leaves/shoots, seedling, disease, stripe rust pathogen CYR31 72 hours(n=3)	S_Yr_72hpi	0
TraesCS7A01G551900	leaves/shoots, seedling, disease, stripe rust pathogen CYR31 48 hours(n=3)	S_Yr_48hpi	0.10865
TraesCS7A01G551900	leaves/shoots, seedling, disease, stripe rust pathogen CYR31 24 hours(n=3)	S_Yr_24hpi	0
TraesCS7A01G551900	leaves/shoots, seedling, none, mock inoculation 36 hours(n=4)	S_mock_36hpi	0
TraesCS7A01G551900	leaves/shoots, seedling, disease, Fusarium pseudograminearum inoculation 36 hours(n=4)	S_Cr_36hpi	0
TraesCS7A01G551900	leaves/shoots, seedling, disease, Zymoseptoria tritici inoculation 1 day(n=3)	S_Stb_24hpi	1.17009
TraesCS7A01G551900	leaves/shoots, seedling, none, mock inoculation 21 days(n=3)	S_mock_21dpi	1.08468
TraesCS7A01G551900	leaves/shoots, seedling, none, mock inoculation 14 days(n=3)	S_mock_14dpi	1.96291
TraesCS7A01G551900	leaves/shoots, seedling, none, mock inoculation 9 days(n=3)	S_mock_9dpi	2.05552
TraesCS7A01G551900	leaves/shoots, seedling, none, mock inoculation 4 days(n=3)	S_mock_4dpi	1.07308
TraesCS7A01G551900	leaves/shoots, seedling, none, mock inoculation 1 day(n=3)	S_mock_24hpi	1.15648
TraesCS7A01G551900	leaves/shoots, seedling, disease, Zymoseptoria tritici inoculation 21 days(n=3)	S_Stb_21dpi	0.286836
TraesCS7A01G551900	leaves/shoots, seedling, disease, Zymoseptoria tritici inoculation 14 days(n=3)	S_Stb_14dpi	0.289598
TraesCS7A01G551900	leaves/shoots, seedling, disease, Zymoseptoria tritici inoculation 9 days(n=3)	S_Stb_9dpi	1.65758
TraesCS7A01G551900	leaves/shoots, seedling, disease, Zymoseptoria tritici inoculation 4 days(n=3)	S_Stb_4dpi	1.31283
TraesCS7A01G551900	leaves/shoots, seedling, disease, Fusarium pseudograminearum inoculation 5 days(n=12)	S_Cr_5dpi	0.441889
TraesCS7A01G551900	leaves/shoots, seedling, none, mock inoculation 5 days(n=12)	S_mock_5dpi	0.0138036
TraesCS7A01G551900	leaves/shoots, seedling, disease, Fusarium pseudograminearum inoculation 3 days(n=12)	S_Cr_72dpi	0
TraesCS7A01G551900	leaves/shoots, seedling, none, mock inoculation 3 days(n=12)	S_mock_72dpi	0
TraesCS7A01G551900	leaves/shoots, vegetative, none, control(n=6)	V_mock	1.37641
TraesCS7A01G551900	leaves/shoots, vegetative, disease, stripe rust pathogen 87/66 1 day(n=6)	V_Yr_24hpi	2.03032
TraesCS7A01G551900	leaves/shoots, vegetative, disease, stripe rust pathogen 87/66 2 days(n=6)	V_Yr_48hpi	1.46208
TraesCS7A01G551900	leaves/shoots, vegetative, disease, stripe rust pathogen 87/66 3 days(n=6)	V_Yr_72hpi	1.48285
TraesCS7A01G551900	leaves/shoots, vegetative, disease, stripe rust pathogen 87/66 5 days(n=6)	V_Yr_5dpi	1.86675
TraesCS7A01G551900	leaves/shoots, vegetative, disease, stripe rust pathogen 87/66 7 days(n=3)	V_Yr_7dpi	2.0831
TraesCS7A01G551900	leaves/shoots, vegetative, disease, stripe rust pathogen 87/66 9 days(n=3)	V_Yr_9dpi	2.05574
TraesCS7A01G551900	leaves/shoots, vegetative, disease, stripe rust pathogen 87/66 11 days(n=3)	V_Yr_11dpi	1.92568
TraesCS7A01G551900	leaves/shoots, seedling, disease, Septoria tritici 4 days(n=2)	S_Stb_4dpi	1.32651
TraesCS7A01G551900	leaves/shoots, seedling, disease, Septoria tritici 10 days(n=1)	S_Stb_10dpi	1.96043
TraesCS7A01G551900	leaves/shoots, seedling, disease, Septoria tritici 13 days(n=1)	S_Stb_13dpi	1.70637
TraesCS7A01G553600	leaves/shoots, seedling, none, none(n=37)	S_mock	0.626712
TraesCS7A01G553600	leaves/shoots, vegetative, none, none(n=90)	V_mock	0
TraesCS7A01G553600	leaves/shoots, seedling, disease, stripe rust mixture 6/14 days(n=1)	S_Yr_6-14dpi	0
TraesCS7A01G553600	leaves/shoots, seedling, disease, Powdery mildew pathogen E09 72 hours(n=3)	S_Pm_72hpi	0
TraesCS7A01G553600	leaves/shoots, seedling, disease, Powdery mildew pathogen E09 48 hours(n=3)	S_Pm_48hpi	0
TraesCS7A01G553600	leaves/shoots, seedling, disease, Powdery mildew pathogen E09 24 hours(n=3)	S_Pm_24hpi	0
TraesCS7A01G553600	leaves/shoots, seedling, disease, stripe rust pathogen CYR31 72 hours(n=3)	S_Yr_72hpi	0
TraesCS7A01G553600	leaves/shoots, seedling, disease, stripe rust pathogen CYR31 48 hours(n=3)	S_Yr_48hpi	0
TraesCS7A01G553600	leaves/shoots, seedling, disease, stripe rust pathogen CYR31 24 hours(n=3)	S_Yr_24hpi	0
TraesCS7A01G553600	leaves/shoots, seedling, none, mock inoculation 36 hours(n=4)	S_mock_36hpi	0
TraesCS7A01G553600	leaves/shoots, seedling, disease, Fusarium pseudograminearum inoculation 36 hours(n=4)	S_Cr_36hpi	0.0326112
TraesCS7A01G553600	leaves/shoots, seedling, disease, Zymoseptoria tritici inoculation 1 day(n=3)	S_Stb_24hpi	0
TraesCS7A01G553600	leaves/shoots, seedling, none, mock inoculation 21 days(n=3)	S_mock_21dpi	0
TraesCS7A01G553600	leaves/shoots, seedling, none, mock inoculation 14 days(n=3)	S_mock_14dpi	0
TraesCS7A01G553600	leaves/shoots, seedling, none, mock inoculation 9 days(n=3)	S_mock_9dpi	0
TraesCS7A01G553600	leaves/shoots, seedling, none, mock inoculation 4 days(n=3)	S_mock_4dpi	0
TraesCS7A01G553600	leaves/shoots, seedling, none, mock inoculation 1 day(n=3)	S_mock_24hpi	0
TraesCS7A01G553600	leaves/shoots, seedling, disease, Zymoseptoria tritici inoculation 21 days(n=3)	S_Stb_21dpi	0
TraesCS7A01G553600	leaves/shoots, seedling, disease, Zymoseptoria tritici inoculation 14 days(n=3)	S_Stb_14dpi	0
TraesCS7A01G553600	leaves/shoots, seedling, disease, Zymoseptoria tritici inoculation 9 days(n=3)	S_Stb_9dpi	0
TraesCS7A01G553600	leaves/shoots, seedling, disease, Zymoseptoria tritici inoculation 4 days(n=3)	S_Stb_4dpi	0
TraesCS7A01G553600	leaves/shoots, seedling, disease, Fusarium pseudograminearum inoculation 5 days(n=12)	S_Cr_5dpi	0.988274
TraesCS7A01G553600	leaves/shoots, seedling, none, mock inoculation 5 days(n=12)	S_mock_5dpi	0.710684
TraesCS7A01G553600	leaves/shoots, seedling, disease, Fusarium pseudograminearum inoculation 3 days(n=12)	S_Cr_72dpi	0.608192
TraesCS7A01G553600	leaves/shoots, seedling, none, mock inoculation 3 days(n=12)	S_mock_72dpi	0.392318
TraesCS7A01G553600	leaves/shoots, vegetative, none, control(n=6)	V_mock	0
TraesCS7A01G553600	leaves/shoots, vegetative, disease, stripe rust pathogen 87/66 1 day(n=6)	V_Yr_24hpi	0
TraesCS7A01G553600	leaves/shoots, vegetative, disease, stripe rust pathogen 87/66 2 days(n=6)	V_Yr_48hpi	0
TraesCS7A01G553600	leaves/shoots, vegetative, disease, stripe rust pathogen 87/66 3 days(n=6)	V_Yr_72hpi	0
TraesCS7A01G553600	leaves/shoots, vegetative, disease, stripe rust pathogen 87/66 5 days(n=6)	V_Yr_5dpi	0
TraesCS7A01G553600	leaves/shoots, vegetative, disease, stripe rust pathogen 87/66 7 days(n=3)	V_Yr_7dpi	0
TraesCS7A01G553600	leaves/shoots, vegetative, disease, stripe rust pathogen 87/66 9 days(n=3)	V_Yr_9dpi	0
TraesCS7A01G553600	leaves/shoots, vegetative, disease, stripe rust pathogen 87/66 11 days(n=3)	V_Yr_11dpi	0
TraesCS7A01G553600	leaves/shoots, seedling, disease, Septoria tritici 4 days(n=2)	S_Stb_4dpi	0
TraesCS7A01G553600	leaves/shoots, seedling, disease, Septoria tritici 10 days(n=1)	S_Stb_10dpi	0
TraesCS7A01G553600	leaves/shoots, seedling, disease, Septoria tritici 13 days(n=1)	S_Stb_13dpi	0
TraesCS7A01G554200	leaves/shoots, seedling, none, none(n=37)	S_mock	0
TraesCS7A01G554200	leaves/shoots, vegetative, none, none(n=90)	V_mock	0
TraesCS7A01G554200	leaves/shoots, seedling, disease, stripe rust mixture 6/14 days(n=1)	S_Yr_6-14dpi	0
TraesCS7A01G554200	leaves/shoots, seedling, disease, Powdery mildew pathogen E09 72 hours(n=3)	S_Pm_72hpi	0.804522
TraesCS7A01G554200	leaves/shoots, seedling, disease, Powdery mildew pathogen E09 48 hours(n=3)	S_Pm_48hpi	0
TraesCS7A01G554200	leaves/shoots, seedling, disease, Powdery mildew pathogen E09 24 hours(n=3)	S_Pm_24hpi	0
TraesCS7A01G554200	leaves/shoots, seedling, disease, stripe rust pathogen CYR31 72 hours(n=3)	S_Yr_72hpi	0.282339
TraesCS7A01G554200	leaves/shoots, seedling, disease, stripe rust pathogen CYR31 48 hours(n=3)	S_Yr_48hpi	0.934044
TraesCS7A01G554200	leaves/shoots, seedling, disease, stripe rust pathogen CYR31 24 hours(n=3)	S_Yr_24hpi	0
TraesCS7A01G554200	leaves/shoots, seedling, none, mock inoculation 36 hours(n=4)	S_mock_36hpi	0
TraesCS7A01G554200	leaves/shoots, seedling, disease, Fusarium pseudograminearum inoculation 36 hours(n=4)	S_Cr_36hpi	0
TraesCS7A01G554200	leaves/shoots, seedling, disease, Zymoseptoria tritici inoculation 1 day(n=3)	S_Stb_24hpi	0
TraesCS7A01G554200	leaves/shoots, seedling, none, mock inoculation 21 days(n=3)	S_mock_21dpi	0
TraesCS7A01G554200	leaves/shoots, seedling, none, mock inoculation 14 days(n=3)	S_mock_14dpi	0
TraesCS7A01G554200	leaves/shoots, seedling, none, mock inoculation 9 days(n=3)	S_mock_9dpi	0
TraesCS7A01G554200	leaves/shoots, seedling, none, mock inoculation 4 days(n=3)	S_mock_4dpi	0
TraesCS7A01G554200	leaves/shoots, seedling, none, mock inoculation 1 day(n=3)	S_mock_24hpi	0
TraesCS7A01G554200	leaves/shoots, seedling, disease, Zymoseptoria tritici inoculation 21 days(n=3)	S_Stb_21dpi	0
TraesCS7A01G554200	leaves/shoots, seedling, disease, Zymoseptoria tritici inoculation 14 days(n=3)	S_Stb_14dpi	0
TraesCS7A01G554200	leaves/shoots, seedling, disease, Zymoseptoria tritici inoculation 9 days(n=3)	S_Stb_9dpi	0
TraesCS7A01G554200	leaves/shoots, seedling, disease, Zymoseptoria tritici inoculation 4 days(n=3)	S_Stb_4dpi	0
TraesCS7A01G554200	leaves/shoots, seedling, disease, Fusarium pseudograminearum inoculation 5 days(n=12)	S_Cr_5dpi	0
TraesCS7A01G554200	leaves/shoots, seedling, none, mock inoculation 5 days(n=12)	S_mock_5dpi	0
TraesCS7A01G554200	leaves/shoots, seedling, disease, Fusarium pseudograminearum inoculation 3 days(n=12)	S_Cr_72dpi	0
TraesCS7A01G554200	leaves/shoots, seedling, none, mock inoculation 3 days(n=12)	S_mock_72dpi	0
TraesCS7A01G554200	leaves/shoots, vegetative, none, control(n=6)	V_mock	0
TraesCS7A01G554200	leaves/shoots, vegetative, disease, stripe rust pathogen 87/66 1 day(n=6)	V_Yr_24hpi	0.00541788
TraesCS7A01G554200	leaves/shoots, vegetative, disease, stripe rust pathogen 87/66 2 days(n=6)	V_Yr_48hpi	0.632672
TraesCS7A01G554200	leaves/shoots, vegetative, disease, stripe rust pathogen 87/66 3 days(n=6)	V_Yr_72hpi	0.422507
TraesCS7A01G554200	leaves/shoots, vegetative, disease, stripe rust pathogen 87/66 5 days(n=6)	V_Yr_5dpi	0
TraesCS7A01G554200	leaves/shoots, vegetative, disease, stripe rust pathogen 87/66 7 days(n=3)	V_Yr_7dpi	0
TraesCS7A01G554200	leaves/shoots, vegetative, disease, stripe rust pathogen 87/66 9 days(n=3)	V_Yr_9dpi	0
TraesCS7A01G554200	leaves/shoots, vegetative, disease, stripe rust pathogen 87/66 11 days(n=3)	V_Yr_11dpi	0
TraesCS7A01G554200	leaves/shoots, seedling, disease, Septoria tritici 4 days(n=2)	S_Stb_4dpi	0
TraesCS7A01G554200	leaves/shoots, seedling, disease, Septoria tritici 10 days(n=1)	S_Stb_10dpi	0
TraesCS7A01G554200	leaves/shoots, seedling, disease, Septoria tritici 13 days(n=1)	S_Stb_13dpi	0
TraesCS7A01G555400	leaves/shoots, seedling, none, none(n=37)	S_mock	0.169137
TraesCS7A01G555400	leaves/shoots, vegetative, none, none(n=90)	V_mock	0.51671
TraesCS7A01G555400	leaves/shoots, seedling, disease, stripe rust mixture 6/14 days(n=1)	S_Yr_6-14dpi	0
TraesCS7A01G555400	leaves/shoots, seedling, disease, Powdery mildew pathogen E09 72 hours(n=3)	S_Pm_72hpi	0
TraesCS7A01G555400	leaves/shoots, seedling, disease, Powdery mildew pathogen E09 48 hours(n=3)	S_Pm_48hpi	0
TraesCS7A01G555400	leaves/shoots, seedling, disease, Powdery mildew pathogen E09 24 hours(n=3)	S_Pm_24hpi	0
TraesCS7A01G555400	leaves/shoots, seedling, disease, stripe rust pathogen CYR31 72 hours(n=3)	S_Yr_72hpi	0
TraesCS7A01G555400	leaves/shoots, seedling, disease, stripe rust pathogen CYR31 48 hours(n=3)	S_Yr_48hpi	0
TraesCS7A01G555400	leaves/shoots, seedling, disease, stripe rust pathogen CYR31 24 hours(n=3)	S_Yr_24hpi	0
TraesCS7A01G555400	leaves/shoots, seedling, none, mock inoculation 36 hours(n=4)	S_mock_36hpi	0.2778
TraesCS7A01G555400	leaves/shoots, seedling, disease, Fusarium pseudograminearum inoculation 36 hours(n=4)	S_Cr_36hpi	0.27001
TraesCS7A01G555400	leaves/shoots, seedling, disease, Zymoseptoria tritici inoculation 1 day(n=3)	S_Stb_24hpi	0
TraesCS7A01G555400	leaves/shoots, seedling, none, mock inoculation 21 days(n=3)	S_mock_21dpi	0
TraesCS7A01G555400	leaves/shoots, seedling, none, mock inoculation 14 days(n=3)	S_mock_14dpi	0
TraesCS7A01G555400	leaves/shoots, seedling, none, mock inoculation 9 days(n=3)	S_mock_9dpi	0
TraesCS7A01G555400	leaves/shoots, seedling, none, mock inoculation 4 days(n=3)	S_mock_4dpi	0
TraesCS7A01G555400	leaves/shoots, seedling, none, mock inoculation 1 day(n=3)	S_mock_24hpi	0
TraesCS7A01G555400	leaves/shoots, seedling, disease, Zymoseptoria tritici inoculation 21 days(n=3)	S_Stb_21dpi	0
TraesCS7A01G555400	leaves/shoots, seedling, disease, Zymoseptoria tritici inoculation 14 days(n=3)	S_Stb_14dpi	0
TraesCS7A01G555400	leaves/shoots, seedling, disease, Zymoseptoria tritici inoculation 9 days(n=3)	S_Stb_9dpi	0
TraesCS7A01G555400	leaves/shoots, seedling, disease, Zymoseptoria tritici inoculation 4 days(n=3)	S_Stb_4dpi	0
TraesCS7A01G555400	leaves/shoots, seedling, disease, Fusarium pseudograminearum inoculation 5 days(n=12)	S_Cr_5dpi	0
TraesCS7A01G555400	leaves/shoots, seedling, none, mock inoculation 5 days(n=12)	S_mock_5dpi	0
TraesCS7A01G555400	leaves/shoots, seedling, disease, Fusarium pseudograminearum inoculation 3 days(n=12)	S_Cr_72dpi	0
TraesCS7A01G555400	leaves/shoots, seedling, none, mock inoculation 3 days(n=12)	S_mock_72dpi	0
TraesCS7A01G555400	leaves/shoots, vegetative, none, control(n=6)	V_mock	0
TraesCS7A01G555400	leaves/shoots, vegetative, disease, stripe rust pathogen 87/66 1 day(n=6)	V_Yr_24hpi	0
TraesCS7A01G555400	leaves/shoots, vegetative, disease, stripe rust pathogen 87/66 2 days(n=6)	V_Yr_48hpi	0
TraesCS7A01G555400	leaves/shoots, vegetative, disease, stripe rust pathogen 87/66 3 days(n=6)	V_Yr_72hpi	0
TraesCS7A01G555400	leaves/shoots, vegetative, disease, stripe rust pathogen 87/66 5 days(n=6)	V_Yr_5dpi	0
TraesCS7A01G555400	leaves/shoots, vegetative, disease, stripe rust pathogen 87/66 7 days(n=3)	V_Yr_7dpi	0
TraesCS7A01G555400	leaves/shoots, vegetative, disease, stripe rust pathogen 87/66 9 days(n=3)	V_Yr_9dpi	0
TraesCS7A01G555400	leaves/shoots, vegetative, disease, stripe rust pathogen 87/66 11 days(n=3)	V_Yr_11dpi	0
TraesCS7A01G555400	leaves/shoots, seedling, disease, Septoria tritici 4 days(n=2)	S_Stb_4dpi	0
TraesCS7A01G555400	leaves/shoots, seedling, disease, Septoria tritici 10 days(n=1)	S_Stb_10dpi	0
TraesCS7A01G555400	leaves/shoots, seedling, disease, Septoria tritici 13 days(n=1)	S_Stb_13dpi	0
TraesCS7A01G557700	leaves/shoots, seedling, none, none(n=37)	S_mock	3.13752
TraesCS7A01G557700	leaves/shoots, vegetative, none, none(n=90)	V_mock	2.91461
TraesCS7A01G557700	leaves/shoots, seedling, disease, stripe rust mixture 6/14 days(n=1)	S_Yr_6-14dpi	3.25408
TraesCS7A01G557700	leaves/shoots, seedling, disease, Powdery mildew pathogen E09 72 hours(n=3)	S_Pm_72hpi	4.18109
TraesCS7A01G557700	leaves/shoots, seedling, disease, Powdery mildew pathogen E09 48 hours(n=3)	S_Pm_48hpi	4.01814
TraesCS7A01G557700	leaves/shoots, seedling, disease, Powdery mildew pathogen E09 24 hours(n=3)	S_Pm_24hpi	2.40443
TraesCS7A01G557700	leaves/shoots, seedling, disease, stripe rust pathogen CYR31 72 hours(n=3)	S_Yr_72hpi	2.09281
TraesCS7A01G557700	leaves/shoots, seedling, disease, stripe rust pathogen CYR31 48 hours(n=3)	S_Yr_48hpi	2.14837
TraesCS7A01G557700	leaves/shoots, seedling, disease, stripe rust pathogen CYR31 24 hours(n=3)	S_Yr_24hpi	4.35402
TraesCS7A01G557700	leaves/shoots, seedling, none, mock inoculation 36 hours(n=4)	S_mock_36hpi	3.16721
TraesCS7A01G557700	leaves/shoots, seedling, disease, Fusarium pseudograminearum inoculation 36 hours(n=4)	S_Cr_36hpi	3.13135
TraesCS7A01G557700	leaves/shoots, seedling, disease, Zymoseptoria tritici inoculation 1 day(n=3)	S_Stb_24hpi	2.16933
TraesCS7A01G557700	leaves/shoots, seedling, none, mock inoculation 21 days(n=3)	S_mock_21dpi	1.29066
TraesCS7A01G557700	leaves/shoots, seedling, none, mock inoculation 14 days(n=3)	S_mock_14dpi	1.82874
TraesCS7A01G557700	leaves/shoots, seedling, none, mock inoculation 9 days(n=3)	S_mock_9dpi	2.46351
TraesCS7A01G557700	leaves/shoots, seedling, none, mock inoculation 4 days(n=3)	S_mock_4dpi	1.40273
TraesCS7A01G557700	leaves/shoots, seedling, none, mock inoculation 1 day(n=3)	S_mock_24hpi	2.0002
TraesCS7A01G557700	leaves/shoots, seedling, disease, Zymoseptoria tritici inoculation 21 days(n=3)	S_Stb_21dpi	0.865129
TraesCS7A01G557700	leaves/shoots, seedling, disease, Zymoseptoria tritici inoculation 14 days(n=3)	S_Stb_14dpi	0.846151
TraesCS7A01G557700	leaves/shoots, seedling, disease, Zymoseptoria tritici inoculation 9 days(n=3)	S_Stb_9dpi	1.69686
TraesCS7A01G557700	leaves/shoots, seedling, disease, Zymoseptoria tritici inoculation 4 days(n=3)	S_Stb_4dpi	1.17286
TraesCS7A01G557700	leaves/shoots, seedling, disease, Fusarium pseudograminearum inoculation 5 days(n=12)	S_Cr_5dpi	2.84925
TraesCS7A01G557700	leaves/shoots, seedling, none, mock inoculation 5 days(n=12)	S_mock_5dpi	2.97475
TraesCS7A01G557700	leaves/shoots, seedling, disease, Fusarium pseudograminearum inoculation 3 days(n=12)	S_Cr_72dpi	2.42398
TraesCS7A01G557700	leaves/shoots, seedling, none, mock inoculation 3 days(n=12)	S_mock_72dpi	2.45821
TraesCS7A01G557700	leaves/shoots, vegetative, none, control(n=6)	V_mock	2.6433
TraesCS7A01G557700	leaves/shoots, vegetative, disease, stripe rust pathogen 87/66 1 day(n=6)	V_Yr_24hpi	4.09603
TraesCS7A01G557700	leaves/shoots, vegetative, disease, stripe rust pathogen 87/66 2 days(n=6)	V_Yr_48hpi	2.47859
TraesCS7A01G557700	leaves/shoots, vegetative, disease, stripe rust pathogen 87/66 3 days(n=6)	V_Yr_72hpi	2.58178
TraesCS7A01G557700	leaves/shoots, vegetative, disease, stripe rust pathogen 87/66 5 days(n=6)	V_Yr_5dpi	2.98491
TraesCS7A01G557700	leaves/shoots, vegetative, disease, stripe rust pathogen 87/66 7 days(n=3)	V_Yr_7dpi	3.31293
TraesCS7A01G557700	leaves/shoots, vegetative, disease, stripe rust pathogen 87/66 9 days(n=3)	V_Yr_9dpi	3.48184
TraesCS7A01G557700	leaves/shoots, vegetative, disease, stripe rust pathogen 87/66 11 days(n=3)	V_Yr_11dpi	3.73543
TraesCS7A01G557700	leaves/shoots, seedling, disease, Septoria tritici 4 days(n=2)	S_Stb_4dpi	1.05181
TraesCS7A01G557700	leaves/shoots, seedling, disease, Septoria tritici 10 days(n=1)	S_Stb_10dpi	1.45154
TraesCS7A01G557700	leaves/shoots, seedling, disease, Septoria tritici 13 days(n=1)	S_Stb_13dpi	1.34544
