# Supplementary material for: Characterization of the Resistance to Powdery Mildew and Leaf Rust Carried by the Bread Wheat Cultivar Victo
Source: Int J Mol Sci. 2021 Mar 18;22(6):3109. doi: 10.3390/ijms22063109 (PMC8003046; doi:10.3390/ijms22063109)
Supplement: Supplementary file 1 [file ijms-22-03109-s001.zip › Supplementary_Files/Table S7.xlsx]

## Sheet: Foglio1
Table S7 : Transcriptional profile of candidate genes selected for leaf rust in response to biotic stresses in leaves and shoots retrieve from the ExpVIP platform. Seedling (S) and vegetative (V) developing stages are considered. Different timepoint, expressed as hour post inoculation (hpi) and days post inoculation (dpi) are indicated. Different disease are considered: stripe rust (Yr), powdery …
Gene	Experimental parameters selected	Experimental parameters labels	log2 (tpm)
TraesCS5D01G559100	leaves/shoots, seedling, none, none(n=37)	S_mock	0
TraesCS5D01G559100	leaves/shoots, vegetative, none, none(n=90)	V_mock	0
TraesCS5D01G559100	leaves/shoots, seedling, disease, stripe rust mixture 6/14 days(n=1)	S_Yr_6-14dpi	0
TraesCS5D01G559100	leaves/shoots, seedling, disease, Powdery mildew pathogen E09 72 hours(n=3)	S_Pm_72hpi	0.586451
TraesCS5D01G559100	leaves/shoots, seedling, disease, Powdery mildew pathogen E09 48 hours(n=3)	S_Pm_48hpi	0
TraesCS5D01G559100	leaves/shoots, seedling, disease, Powdery mildew pathogen E09 24 hours(n=3)	S_Pm_24hpi	0
TraesCS5D01G559100	leaves/shoots, seedling, disease, stripe rust pathogen CYR31 72 hours(n=3)	S_Yr_72hpi	0
TraesCS5D01G559100	leaves/shoots, seedling, disease, stripe rust pathogen CYR31 48 hours(n=3)	S_Yr_48hpi	0
TraesCS5D01G559100	leaves/shoots, seedling, disease, stripe rust pathogen CYR31 24 hours(n=3)	S_Yr_24hpi	0
TraesCS5D01G559100	leaves/shoots, seedling, none, mock inoculation 36 hours(n=4)	S_mock_36hpi	0
TraesCS5D01G559100	leaves/shoots, seedling, disease, Fusarium pseudograminearum inoculation 36 hours(n=4)	S_Cr_36hpi	0
TraesCS5D01G559100	leaves/shoots, seedling, disease, Zymoseptoria tritici inoculation 1 day(n=3)	S_Stb_24hpi	0
TraesCS5D01G559100	leaves/shoots, seedling, none, mock inoculation 21 days(n=3)	S_mock_21dpi	0
TraesCS5D01G559100	leaves/shoots, seedling, none, mock inoculation 14 days(n=3)	S_mock_14dpi	0
TraesCS5D01G559100	leaves/shoots, seedling, none, mock inoculation 9 days(n=3)	S_mock_9dpi	0
TraesCS5D01G559100	leaves/shoots, seedling, none, mock inoculation 4 days(n=3)	S_mock_4dpi	0
TraesCS5D01G559100	leaves/shoots, seedling, none, mock inoculation 1 day(n=3)	S_mock_24hpi	0
TraesCS5D01G559100	leaves/shoots, seedling, disease, Zymoseptoria tritici inoculation 21 days(n=3)	S_Stb_21dpi	0
TraesCS5D01G559100	leaves/shoots, seedling, disease, Zymoseptoria tritici inoculation 14 days(n=3)	S_Stb_14dpi	0
TraesCS5D01G559100	leaves/shoots, seedling, disease, Zymoseptoria tritici inoculation 9 days(n=3)	S_Stb_9dpi	0
TraesCS5D01G559100	leaves/shoots, seedling, disease, Zymoseptoria tritici inoculation 4 days(n=3)	S_Stb_4dpi	0
TraesCS5D01G559100	leaves/shoots, seedling, disease, Fusarium pseudograminearum inoculation 5 days(n=12)	S_Cr_5dpi	0
TraesCS5D01G559100	leaves/shoots, seedling, none, mock inoculation 5 days(n=12)	S_mock_5dpi	0
TraesCS5D01G559100	leaves/shoots, seedling, disease, Fusarium pseudograminearum inoculation 3 days(n=12)	S_Cr_72dpi	0
TraesCS5D01G559100	leaves/shoots, seedling, none, mock inoculation 3 days(n=12)	S_mock_72dpi	0
TraesCS5D01G559100	leaves/shoots, vegetative, none, control(n=6)	V_mock	0
TraesCS5D01G559100	leaves/shoots, vegetative, disease, stripe rust pathogen 87/66 1 day(n=6)	V_Yr_24hpi	0
TraesCS5D01G559100	leaves/shoots, vegetative, disease, stripe rust pathogen 87/66 2 days(n=6)	V_Yr_48hpi	0
TraesCS5D01G559100	leaves/shoots, vegetative, disease, stripe rust pathogen 87/66 3 days(n=6)	V_Yr_72hpi	0
TraesCS5D01G559100	leaves/shoots, vegetative, disease, stripe rust pathogen 87/66 5 days(n=6)	V_Yr_5dpi	0
TraesCS5D01G559100	leaves/shoots, vegetative, disease, stripe rust pathogen 87/66 7 days(n=3)	V_Yr_7dpi	0
TraesCS5D01G559100	leaves/shoots, vegetative, disease, stripe rust pathogen 87/66 9 days(n=3)	V_Yr_9dpi	0
TraesCS5D01G559100	leaves/shoots, vegetative, disease, stripe rust pathogen 87/66 11 days(n=3)	V_Yr_11dpi	0
TraesCS5D01G559100	leaves/shoots, seedling, disease, Septoria tritici 4 days(n=2)	S_Stb_4dpi	0
TraesCS5D01G559100	leaves/shoots, seedling, disease, Septoria tritici 10 days(n=1)	S_Stb_10dpi	0
TraesCS5D01G559100	leaves/shoots, seedling, disease, Septoria tritici 13 days(n=1)	S_Stb_13dpi	0
TraesCS5D01G561200	leaves/shoots, seedling, none, none(n=37)	S_mock	0
TraesCS5D01G561200	leaves/shoots, vegetative, none, none(n=90)	V_mock	0.600091
TraesCS5D01G561200	leaves/shoots, seedling, disease, stripe rust mixture 6/14 days(n=1)	S_Yr_6-14dpi	0.127646
TraesCS5D01G561200	leaves/shoots, seedling, disease, Powdery mildew pathogen E09 72 hours(n=3)	S_Pm_72hpi	0
TraesCS5D01G561200	leaves/shoots, seedling, disease, Powdery mildew pathogen E09 48 hours(n=3)	S_Pm_48hpi	0
TraesCS5D01G561200	leaves/shoots, seedling, disease, Powdery mildew pathogen E09 24 hours(n=3)	S_Pm_24hpi	0
TraesCS5D01G561200	leaves/shoots, seedling, disease, stripe rust pathogen CYR31 72 hours(n=3)	S_Yr_72hpi	0
TraesCS5D01G561200	leaves/shoots, seedling, disease, stripe rust pathogen CYR31 48 hours(n=3)	S_Yr_48hpi	0
TraesCS5D01G561200	leaves/shoots, seedling, disease, stripe rust pathogen CYR31 24 hours(n=3)	S_Yr_24hpi	0
TraesCS5D01G561200	leaves/shoots, seedling, none, mock inoculation 36 hours(n=4)	S_mock_36hpi	0
TraesCS5D01G561200	leaves/shoots, seedling, disease, Fusarium pseudograminearum inoculation 36 hours(n=4)	S_Cr_36hpi	0
TraesCS5D01G561200	leaves/shoots, seedling, disease, Zymoseptoria tritici inoculation 1 day(n=3)	S_Stb_24hpi	0
TraesCS5D01G561200	leaves/shoots, seedling, none, mock inoculation 21 days(n=3)	S_mock_21dpi	0
TraesCS5D01G561200	leaves/shoots, seedling, none, mock inoculation 14 days(n=3)	S_mock_14dpi	0
TraesCS5D01G561200	leaves/shoots, seedling, none, mock inoculation 9 days(n=3)	S_mock_9dpi	0
TraesCS5D01G561200	leaves/shoots, seedling, none, mock inoculation 4 days(n=3)	S_mock_4dpi	0
TraesCS5D01G561200	leaves/shoots, seedling, none, mock inoculation 1 day(n=3)	S_mock_24hpi	0
TraesCS5D01G561200	leaves/shoots, seedling, disease, Zymoseptoria tritici inoculation 21 days(n=3)	S_Stb_21dpi	0
TraesCS5D01G561200	leaves/shoots, seedling, disease, Zymoseptoria tritici inoculation 14 days(n=3)	S_Stb_14dpi	0
TraesCS5D01G561200	leaves/shoots, seedling, disease, Zymoseptoria tritici inoculation 9 days(n=3)	S_Stb_9dpi	0
TraesCS5D01G561200	leaves/shoots, seedling, disease, Zymoseptoria tritici inoculation 4 days(n=3)	S_Stb_4dpi	0
TraesCS5D01G561200	leaves/shoots, seedling, disease, Fusarium pseudograminearum inoculation 5 days(n=12)	S_Cr_5dpi	0.29428
TraesCS5D01G561200	leaves/shoots, seedling, none, mock inoculation 5 days(n=12)	S_mock_5dpi	0.471962
TraesCS5D01G561200	leaves/shoots, seedling, disease, Fusarium pseudograminearum inoculation 3 days(n=12)	S_Cr_72dpi	0.439513
TraesCS5D01G561200	leaves/shoots, seedling, none, mock inoculation 3 days(n=12)	S_mock_72dpi	0.389922
TraesCS5D01G561200	leaves/shoots, vegetative, none, control(n=6)	V_mock	0
TraesCS5D01G561200	leaves/shoots, vegetative, disease, stripe rust pathogen 87/66 1 day(n=6)	V_Yr_24hpi	0
TraesCS5D01G561200	leaves/shoots, vegetative, disease, stripe rust pathogen 87/66 2 days(n=6)	V_Yr_48hpi	0
TraesCS5D01G561200	leaves/shoots, vegetative, disease, stripe rust pathogen 87/66 3 days(n=6)	V_Yr_72hpi	0
TraesCS5D01G561200	leaves/shoots, vegetative, disease, stripe rust pathogen 87/66 5 days(n=6)	V_Yr_5dpi	0
TraesCS5D01G561200	leaves/shoots, vegetative, disease, stripe rust pathogen 87/66 7 days(n=3)	V_Yr_7dpi	1.18113
TraesCS5D01G561200	leaves/shoots, vegetative, disease, stripe rust pathogen 87/66 9 days(n=3)	V_Yr_9dpi	1.4356
TraesCS5D01G561200	leaves/shoots, vegetative, disease, stripe rust pathogen 87/66 11 days(n=3)	V_Yr_11dpi	1.55821
TraesCS5D01G561200	leaves/shoots, seedling, disease, Septoria tritici 4 days(n=2)	S_Stb_4dpi	0
TraesCS5D01G561200	leaves/shoots, seedling, disease, Septoria tritici 10 days(n=1)	S_Stb_10dpi	0
TraesCS5D01G561200	leaves/shoots, seedling, disease, Septoria tritici 13 days(n=1)	S_Stb_13dpi	0
TraesCS5D01G563500	leaves/shoots, seedling, none, none(n=37)	S_mock	0
TraesCS5D01G563500	leaves/shoots, vegetative, none, none(n=90)	V_mock	0
TraesCS5D01G563500	leaves/shoots, seedling, disease, stripe rust mixture 6/14 days(n=1)	S_Yr_6-14dpi	0
TraesCS5D01G563500	leaves/shoots, seedling, disease, Powdery mildew pathogen E09 72 hours(n=3)	S_Pm_72hpi	0.0312856
TraesCS5D01G563500	leaves/shoots, seedling, disease, Powdery mildew pathogen E09 48 hours(n=3)	S_Pm_48hpi	0
TraesCS5D01G563500	leaves/shoots, seedling, disease, Powdery mildew pathogen E09 24 hours(n=3)	S_Pm_24hpi	0
TraesCS5D01G563500	leaves/shoots, seedling, disease, stripe rust pathogen CYR31 72 hours(n=3)	S_Yr_72hpi	0
TraesCS5D01G563500	leaves/shoots, seedling, disease, stripe rust pathogen CYR31 48 hours(n=3)	S_Yr_48hpi	0
TraesCS5D01G563500	leaves/shoots, seedling, disease, stripe rust pathogen CYR31 24 hours(n=3)	S_Yr_24hpi	0
TraesCS5D01G563500	leaves/shoots, seedling, none, mock inoculation 36 hours(n=4)	S_mock_36hpi	0
TraesCS5D01G563500	leaves/shoots, seedling, disease, Fusarium pseudograminearum inoculation 36 hours(n=4)	S_Cr_36hpi	0
TraesCS5D01G563500	leaves/shoots, seedling, disease, Zymoseptoria tritici inoculation 1 day(n=3)	S_Stb_24hpi	0
TraesCS5D01G563500	leaves/shoots, seedling, none, mock inoculation 21 days(n=3)	S_mock_21dpi	0
TraesCS5D01G563500	leaves/shoots, seedling, none, mock inoculation 14 days(n=3)	S_mock_14dpi	0
TraesCS5D01G563500	leaves/shoots, seedling, none, mock inoculation 9 days(n=3)	S_mock_9dpi	0
TraesCS5D01G563500	leaves/shoots, seedling, none, mock inoculation 4 days(n=3)	S_mock_4dpi	0
TraesCS5D01G563500	leaves/shoots, seedling, none, mock inoculation 1 day(n=3)	S_mock_24hpi	0
TraesCS5D01G563500	leaves/shoots, seedling, disease, Zymoseptoria tritici inoculation 21 days(n=3)	S_Stb_21dpi	0
TraesCS5D01G563500	leaves/shoots, seedling, disease, Zymoseptoria tritici inoculation 14 days(n=3)	S_Stb_14dpi	0
TraesCS5D01G563500	leaves/shoots, seedling, disease, Zymoseptoria tritici inoculation 9 days(n=3)	S_Stb_9dpi	0
TraesCS5D01G563500	leaves/shoots, seedling, disease, Zymoseptoria tritici inoculation 4 days(n=3)	S_Stb_4dpi	0
TraesCS5D01G563500	leaves/shoots, seedling, disease, Fusarium pseudograminearum inoculation 5 days(n=12)	S_Cr_5dpi	0
TraesCS5D01G563500	leaves/shoots, seedling, none, mock inoculation 5 days(n=12)	S_mock_5dpi	0
TraesCS5D01G563500	leaves/shoots, seedling, disease, Fusarium pseudograminearum inoculation 3 days(n=12)	S_Cr_72dpi	0
TraesCS5D01G563500	leaves/shoots, seedling, none, mock inoculation 3 days(n=12)	S_mock_72dpi	0
TraesCS5D01G563500	leaves/shoots, vegetative, none, control(n=6)	V_mock	0
TraesCS5D01G563500	leaves/shoots, vegetative, disease, stripe rust pathogen 87/66 1 day(n=6)	V_Yr_24hpi	0
TraesCS5D01G563500	leaves/shoots, vegetative, disease, stripe rust pathogen 87/66 2 days(n=6)	V_Yr_48hpi	0
TraesCS5D01G563500	leaves/shoots, vegetative, disease, stripe rust pathogen 87/66 3 days(n=6)	V_Yr_72hpi	0
TraesCS5D01G563500	leaves/shoots, vegetative, disease, stripe rust pathogen 87/66 5 days(n=6)	V_Yr_5dpi	0
TraesCS5D01G563500	leaves/shoots, vegetative, disease, stripe rust pathogen 87/66 7 days(n=3)	V_Yr_7dpi	0
TraesCS5D01G563500	leaves/shoots, vegetative, disease, stripe rust pathogen 87/66 9 days(n=3)	V_Yr_9dpi	0
TraesCS5D01G563500	leaves/shoots, vegetative, disease, stripe rust pathogen 87/66 11 days(n=3)	V_Yr_11dpi	0
TraesCS5D01G563500	leaves/shoots, seedling, disease, Septoria tritici 4 days(n=2)	S_Stb_4dpi	0
TraesCS5D01G563500	leaves/shoots, seedling, disease, Septoria tritici 10 days(n=1)	S_Stb_10dpi	0
TraesCS5D01G563500	leaves/shoots, seedling, disease, Septoria tritici 13 days(n=1)	S_Stb_13dpi	0
TraesCS5D01G563600	leaves/shoots, seedling, none, none(n=37)	S_mock	0
TraesCS5D01G563600	leaves/shoots, vegetative, none, none(n=90)	V_mock	0
TraesCS5D01G563600	leaves/shoots, seedling, disease, stripe rust mixture 6/14 days(n=1)	S_Yr_6-14dpi	0
TraesCS5D01G563600	leaves/shoots, seedling, disease, Powdery mildew pathogen E09 72 hours(n=3)	S_Pm_72hpi	0
TraesCS5D01G563600	leaves/shoots, seedling, disease, Powdery mildew pathogen E09 48 hours(n=3)	S_Pm_48hpi	0.366098
TraesCS5D01G563600	leaves/shoots, seedling, disease, Powdery mildew pathogen E09 24 hours(n=3)	S_Pm_24hpi	0.466457
TraesCS5D01G563600	leaves/shoots, seedling, disease, stripe rust pathogen CYR31 72 hours(n=3)	S_Yr_72hpi	0
TraesCS5D01G563600	leaves/shoots, seedling, disease, stripe rust pathogen CYR31 48 hours(n=3)	S_Yr_48hpi	0
TraesCS5D01G563600	leaves/shoots, seedling, disease, stripe rust pathogen CYR31 24 hours(n=3)	S_Yr_24hpi	0
TraesCS5D01G563600	leaves/shoots, seedling, none, mock inoculation 36 hours(n=4)	S_mock_36hpi	0
TraesCS5D01G563600	leaves/shoots, seedling, disease, Fusarium pseudograminearum inoculation 36 hours(n=4)	S_Cr_36hpi	0
TraesCS5D01G563600	leaves/shoots, seedling, disease, Zymoseptoria tritici inoculation 1 day(n=3)	S_Stb_24hpi	0
TraesCS5D01G563600	leaves/shoots, seedling, none, mock inoculation 21 days(n=3)	S_mock_21dpi	0
TraesCS5D01G563600	leaves/shoots, seedling, none, mock inoculation 14 days(n=3)	S_mock_14dpi	0
TraesCS5D01G563600	leaves/shoots, seedling, none, mock inoculation 9 days(n=3)	S_mock_9dpi	0
TraesCS5D01G563600	leaves/shoots, seedling, none, mock inoculation 4 days(n=3)	S_mock_4dpi	0
TraesCS5D01G563600	leaves/shoots, seedling, none, mock inoculation 1 day(n=3)	S_mock_24hpi	0
TraesCS5D01G563600	leaves/shoots, seedling, disease, Zymoseptoria tritici inoculation 21 days(n=3)	S_Stb_21dpi	0
TraesCS5D01G563600	leaves/shoots, seedling, disease, Zymoseptoria tritici inoculation 14 days(n=3)	S_Stb_14dpi	0
TraesCS5D01G563600	leaves/shoots, seedling, disease, Zymoseptoria tritici inoculation 9 days(n=3)	S_Stb_9dpi	0
TraesCS5D01G563600	leaves/shoots, seedling, disease, Zymoseptoria tritici inoculation 4 days(n=3)	S_Stb_4dpi	0
TraesCS5D01G563600	leaves/shoots, seedling, disease, Fusarium pseudograminearum inoculation 5 days(n=12)	S_Cr_5dpi	0
TraesCS5D01G563600	leaves/shoots, seedling, none, mock inoculation 5 days(n=12)	S_mock_5dpi	0
TraesCS5D01G563600	leaves/shoots, seedling, disease, Fusarium pseudograminearum inoculation 3 days(n=12)	S_Cr_72dpi	0
TraesCS5D01G563600	leaves/shoots, seedling, none, mock inoculation 3 days(n=12)	S_mock_72dpi	0
TraesCS5D01G563600	leaves/shoots, vegetative, none, control(n=6)	V_mock	0
TraesCS5D01G563600	leaves/shoots, vegetative, disease, stripe rust pathogen 87/66 1 day(n=6)	V_Yr_24hpi	0
TraesCS5D01G563600	leaves/shoots, vegetative, disease, stripe rust pathogen 87/66 2 days(n=6)	V_Yr_48hpi	0
TraesCS5D01G563600	leaves/shoots, vegetative, disease, stripe rust pathogen 87/66 3 days(n=6)	V_Yr_72hpi	0
TraesCS5D01G563600	leaves/shoots, vegetative, disease, stripe rust pathogen 87/66 5 days(n=6)	V_Yr_5dpi	0
TraesCS5D01G563600	leaves/shoots, vegetative, disease, stripe rust pathogen 87/66 7 days(n=3)	V_Yr_7dpi	0
TraesCS5D01G563600	leaves/shoots, vegetative, disease, stripe rust pathogen 87/66 9 days(n=3)	V_Yr_9dpi	0
TraesCS5D01G563600	leaves/shoots, vegetative, disease, stripe rust pathogen 87/66 11 days(n=3)	V_Yr_11dpi	0
TraesCS5D01G563600	leaves/shoots, seedling, disease, Septoria tritici 4 days(n=2)	S_Stb_4dpi	0
TraesCS5D01G563600	leaves/shoots, seedling, disease, Septoria tritici 10 days(n=1)	S_Stb_10dpi	0
TraesCS5D01G563600	leaves/shoots, seedling, disease, Septoria tritici 13 days(n=1)	S_Stb_13dpi	0
TraesCS5D01G564000	leaves/shoots, seedling, none, none(n=37)	S_mock	0.662854
TraesCS5D01G564000	leaves/shoots, vegetative, none, none(n=90)	V_mock	0.656467
TraesCS5D01G564000	leaves/shoots, seedling, disease, stripe rust mixture 6/14 days(n=1)	S_Yr_6-14dpi	2.71758
TraesCS5D01G564000	leaves/shoots, seedling, disease, Powdery mildew pathogen E09 72 hours(n=3)	S_Pm_72hpi	0
TraesCS5D01G564000	leaves/shoots, seedling, disease, Powdery mildew pathogen E09 48 hours(n=3)	S_Pm_48hpi	0.908869
TraesCS5D01G564000	leaves/shoots, seedling, disease, Powdery mildew pathogen E09 24 hours(n=3)	S_Pm_24hpi	0.199171
TraesCS5D01G564000	leaves/shoots, seedling, disease, stripe rust pathogen CYR31 72 hours(n=3)	S_Yr_72hpi	0
TraesCS5D01G564000	leaves/shoots, seedling, disease, stripe rust pathogen CYR31 48 hours(n=3)	S_Yr_48hpi	0
TraesCS5D01G564000	leaves/shoots, seedling, disease, stripe rust pathogen CYR31 24 hours(n=3)	S_Yr_24hpi	0
TraesCS5D01G564000	leaves/shoots, seedling, none, mock inoculation 36 hours(n=4)	S_mock_36hpi	0.621356
TraesCS5D01G564000	leaves/shoots, seedling, disease, Fusarium pseudograminearum inoculation 36 hours(n=4)	S_Cr_36hpi	1.521
TraesCS5D01G564000	leaves/shoots, seedling, disease, Zymoseptoria tritici inoculation 1 day(n=3)	S_Stb_24hpi	0
TraesCS5D01G564000	leaves/shoots, seedling, none, mock inoculation 21 days(n=3)	S_mock_21dpi	0.170857
TraesCS5D01G564000	leaves/shoots, seedling, none, mock inoculation 14 days(n=3)	S_mock_14dpi	1.63499
TraesCS5D01G564000	leaves/shoots, seedling, none, mock inoculation 9 days(n=3)	S_mock_9dpi	0
TraesCS5D01G564000	leaves/shoots, seedling, none, mock inoculation 4 days(n=3)	S_mock_4dpi	0
TraesCS5D01G564000	leaves/shoots, seedling, none, mock inoculation 1 day(n=3)	S_mock_24hpi	0
TraesCS5D01G564000	leaves/shoots, seedling, disease, Zymoseptoria tritici inoculation 21 days(n=3)	S_Stb_21dpi	0
TraesCS5D01G564000	leaves/shoots, seedling, disease, Zymoseptoria tritici inoculation 14 days(n=3)	S_Stb_14dpi	0.580236
TraesCS5D01G564000	leaves/shoots, seedling, disease, Zymoseptoria tritici inoculation 9 days(n=3)	S_Stb_9dpi	1.92035
TraesCS5D01G564000	leaves/shoots, seedling, disease, Zymoseptoria tritici inoculation 4 days(n=3)	S_Stb_4dpi	1.28688
TraesCS5D01G564000	leaves/shoots, seedling, disease, Fusarium pseudograminearum inoculation 5 days(n=12)	S_Cr_5dpi	2.85798
TraesCS5D01G564000	leaves/shoots, seedling, none, mock inoculation 5 days(n=12)	S_mock_5dpi	1.70526
TraesCS5D01G564000	leaves/shoots, seedling, disease, Fusarium pseudograminearum inoculation 3 days(n=12)	S_Cr_72dpi	2.15241
TraesCS5D01G564000	leaves/shoots, seedling, none, mock inoculation 3 days(n=12)	S_mock_72dpi	1.38425
TraesCS5D01G564000	leaves/shoots, vegetative, none, control(n=6)	V_mock	0
TraesCS5D01G564000	leaves/shoots, vegetative, disease, stripe rust pathogen 87/66 1 day(n=6)	V_Yr_24hpi	0
TraesCS5D01G564000	leaves/shoots, vegetative, disease, stripe rust pathogen 87/66 2 days(n=6)	V_Yr_48hpi	0
TraesCS5D01G564000	leaves/shoots, vegetative, disease, stripe rust pathogen 87/66 3 days(n=6)	V_Yr_72hpi	0
TraesCS5D01G564000	leaves/shoots, vegetative, disease, stripe rust pathogen 87/66 5 days(n=6)	V_Yr_5dpi	0.424294
TraesCS5D01G564000	leaves/shoots, vegetative, disease, stripe rust pathogen 87/66 7 days(n=3)	V_Yr_7dpi	0
TraesCS5D01G564000	leaves/shoots, vegetative, disease, stripe rust pathogen 87/66 9 days(n=3)	V_Yr_9dpi	0
TraesCS5D01G564000	leaves/shoots, vegetative, disease, stripe rust pathogen 87/66 11 days(n=3)	V_Yr_11dpi	0.30677
TraesCS5D01G564000	leaves/shoots, seedling, disease, Septoria tritici 4 days(n=2)	S_Stb_4dpi	0
TraesCS5D01G564000	leaves/shoots, seedling, disease, Septoria tritici 10 days(n=1)	S_Stb_10dpi	0
TraesCS5D01G564000	leaves/shoots, seedling, disease, Septoria tritici 13 days(n=1)	S_Stb_13dpi	0.812712
